# Supplementary material for: PPIA dictates NRF2 stability to promote lung cancer progression
Source: Nat Commun. 2024 Jun 3;15:4703. doi: 10.1038/s41467-024-48364-4 (PMC11148020; doi:10.1038/s41467-024-48364-4)
Supplement: Supplementary file 4 — Supplementary Data 1 [file 41467_2024_48364_MOESM4_ESM.xlsx]

## Sheet: Sheet1
Genes	primer (5'-3') for RT-PCR
NRF2	FW	GAGAGCCCAGTCTTCATTGC
	RV	TTGGCTTCTGGACTTGGAAC
HMOX1	FW	CCAGGCAGAGAATGCTGAGTTC
	RV	AAGACTGGGCTCTCCTTGTTGC
NQO1	FW	TGAAGAAGAAAGGATGGGAGGT
	RV	GGCCTTCTTTATAAGCCAGAACA
SLC1A5	FW	CTCGATTCGTTCCTGGATCTT
	RV	GTTCCGGTGATATTCCTCTCTTC
SLC6A14	FW	ACCGTGGTAACTGGTCCAAAA
	RV	CGCCTCCACCATTGCTGTAG
SLC7A5	FW	CCGTGAACTGCTACAGCGT
	RV	CTTCCCGATCTGGACGAAGC
SLC7A6	FW	CCACCTACCATCTTGTCCCTA
	RV	GCATAGTTTCGGAGGACCTTTG
SLC7A7	FW	CCCAAGGGTGTGCTCATATACA
	RV	CCAGTTCCGCATAACAAAGGG
SLC38A1	FW	TGACAGTGCCCGAGGATGATA
	RV	AGACATGCCTAAGGAGGTTGTA
SLC38A2	FW	ATGAGTTGCCTTTGGTGATCC
	RV	ACAGGACACGGAACCTGAAAT
SLC38A5	FW	GCTACAGGCAAGAACGTGAGG
	RV	ATTCCAAACGATGTCTTCCCC
SLC38A7	FW	AGGGTTACTCAACTTCCCAGC
	RV	CAGCCCATACCACCTCCTG
KLF5	FW	AAGGAGTAACCCCGATTTGG
	RV	CAGCCTTCCCAGGTACACTT
GAPDH	FW	AAGGTGAAGGTCGGAGTCAAC
	RV	CATGAGTCCTTCCACGATACC
Genes	siRNA (5'-3')
NRF2	siRNA1	CCGGCAUUUCACUAAACACAA
	siRNA2	GCUCCUACUGUGAUGUGAAAU
PPIA	siRNA1	AAGAUGAGAACUUCAUCCU
	siRNA2	GCUCGCAGUAUCCUAGAAU
KLF5	siRNA1	CCCUGCCAGUUAACUCACAAA
	siRNA2	CCUAUAAUUCCAGAGCAUAAA
Control	siRNA1	UUCUCCGAACGUGUCACGUTT
	siRNA2	ACGUGACACGUUCGGAGAATT
Genes	sgRNA (5'-3')
PPIA	sgRNA1	TTCTTCGACATTGCCGTCGA
	sgRNA2	ACAAGGTCCCAAAGACAGC
Tom	sgRNA	GCACTACCAGAGCTAACTCA
Genes	shRNA (5’-3’)
PPIA	shRNA	AAGGGTTCCTGCTTTCACAGAA
Ctrl	shRNA	CCTAAGGTTAAGTCGCCCTCG
Genes	primer (5'-3') for ChIP
KLF5-1	FW	GGAGCTACAATTCAACATGA
	RV	ATGAACCTTAGGCTCTAACC
KLF5-2	FW	AACTGAGGTGGGAGGATC
	RV	GGTGTTTGTGTTTGGGTTT
SLC1A5	FW	TCCAGTCTCCGAACGCTCT
	RV	TGCCAGGGATAAGGGTAGGG
Exon	primer (5'-3') for DNA sequencing
KRAS_E2	FW	CTTAAGCGTCGATGGAGGAG
	RV	TTCCAATCAAAATGCACAGAG
KRAS_E3	FW	TGCACAAAGATTTCAGTGTCTG
	RV	CAGGCCTAGGTTTCAATCCC
KEAP1_E2	FW	GCCAATCAGGTTGATCAGGT
	RV	CTCCAGTTTCCTGCCTTGAC
KEAP1_E3	FW	CATCACAATGTACGCGGTTC
	RV	CCTCCACTCCCTGAAGACAG
KEAP1_E4	FW	GGCTGGTCTCAAACTCC
	RV	TTCTCACCCTCAGAAATG
KEAP1_E5	FW	GCCCTGGATTCTGATAG
	RV	TGTGGTCCCTGCTACTT
