# Supplementary material for: PPIA dictates NRF2 stability to promote lung cancer progression
Source: Nat Commun. 2024 Jun 3;15:4703. doi: 10.1038/s41467-024-48364-4 (PMC11148020; doi:10.1038/s41467-024-48364-4)
Supplement: Supplementary file 5 — Supplementary Data 2 [file 41467_2024_48364_MOESM5_ESM.xlsx]

## Sheet: Sheet1
REAGENT or RESOURCE		SOURCE	IDENTIFIER
Antibodies
Anti-PPIA (CYPA) antibody		Proteintech	Cat# 10720-1-AP; RRID: AB_2237516
Anti-Ubiquitin Antibody		Santa Cruz Biotechnology	Cat# sc-8017; RRID:AB_628423
CRK antibody		Proteintech	Cat# 16685-1-AP; RRID:AB_2084893
GAPDH Antibody		Proteintech	Cat# 60004-1-Ig; RRID: AB_2107436
HA tag antibody		Proteintech	Cat# 51064-2-AP; RRID:AB_11042321
Histone-H3 antibody		Proteintech	Cat# 17168-1-AP; RRID:AB_2716755
HRP-conjugated Affinipure Goat Anti-Mouse IgG(H+L)		Proteintech	Cat# SA00001-1; RRID: AB_2722565
HRP-conjugated Affinipure Goat Anti-Rabbit IgG(H+L)		Proteintech	Cat# SA00001-2; RRID: AB_2722564
Human IgG heavy chain Polyclonal antibody		Proteintech	Cat# 16402-1-AP; RRID: AB_2878254
KEAP1 antibody		Proteintech	Cat# 10503-2-AP; RRID:AB_2132625
KLF5 antibody		Proteintech	Cat# 21017-1-AP; RRID: AB_10696447
Monoclonal anti-FLAG M2 antibody produced in mouse		Sigma-Aldrich	Cat# F3165; RRID: AB_259529
NRF2, NFE2L2 Polyclonal antibody		Proteintech	Cat# 16396-1-AP; RRID: AB_2782956
SLC1A5 (ASCT2) antibody		Proteintech	Cat# 20350-1-AP; RRID: AB_2878679
TDP-43 antibody		Proteintech	Cat# 10782-2-AP; RRID:AB_615042
Bacterial and Virus Strains
BL21 Competent Cells		Invitrogen	Cat# C600003
DH5α Competent Cells		Invitrogen	Cat# 18265017
Chemicals, Peptides, and Recombinant
DMEM		Gibco	Cat# 11995065
FBS		Gibco	Cat# 10099141
Penicillin/Streptomycin		Caisson	Cat# PSL01
Polybrene		Yeasen	Cat# 40804
G418		Sigma-Aldrich	Cat# A1720
Puromycin		Sigma-Aldrich	Cat# P9620
Lipofectamine 3000 reagent		Invitrogen	Cat# L3000015
Lipofectamine 2000 reagent		Invitrogen	Cat# 11668019
Cyclosporin A		Sigma-Aldrich	Cat# 239835
Ki696		MedChemExpress	Cat# HY-101140
ML334		MedChemExpress	Cat# HY-110258
MG 132		Selleck	Cat# S2619
Cycloheximide		MedChemExpress	Cat# HY-12320
Protease Inhibitor Cocktail		Sigma-Aldrich	Cat# P8340
NanoBRET 618 Ligand		Promega	Cat# G9801
Furimazine		Topscience	Cat# T15359
13C5-glutamine		Cambridge Isotope Laboratories	Cat# CLM-1822
Glutamine		Sigma-Aldrich	Cat# G5792
Glutamate		Sigma-Aldrich	Cat# 49621
α-Ketoglutaric acid		Sigma-Aldrich	Cat# 75890
Succinate		Selleck	Cat# S5433
Fumarate		Sigma-Aldrich	Cat# 47910
Malate		Sigma-Aldrich	Cat# PHR1273
Aspartate		Sigma-Aldrich	Cat# A6558
L-Serine		Sigma-Aldrich	Cat# S4311
CB-839		Selleck	Cat# S7655
D-Luciferin		Sigma-Aldrich	Cat# L9504
Protein A/G PLUS-Agarose		Santa Cruz Biotechnology	Cat# sc-2003
Ni-NTA Agarose		Thermofisher	Cat# R90115
CNBr-Activated Sepharose 4B		GE Healthcare	Cat# 17043001
Critical Commercial Assays
GenEluteTM Total RNA purification Kit		Sigma-Aldrich	Cat# RNB100
Hifair®II 1st Strand cDNA Synthesis SuperMix for Q-PCR		Yeasen	Cat# 11123ES60
Hifair® III One Step RT-Q-PCR SYBR Green Kit		Yeasen	Cat# 11143ES70
Dual-Luciferase Reporter Assay System		Promega	Cat# E1960
ECL Western Blotting Substrate Kit		Thermo Scientific	Cat# 32106
Seahorse XF Cell Mito Stress Test kit		Agilent Technologies	Cat# 103015-100
ClonExpress II One Step Cloning Kit		Vazyme	Cat# C112-01
KOD-Plus-Mutagenesis Kit		TOYOBO	Cat# SMK-101
ChIP Assay Kit		Beyotime	Cat# P2078
Glutamine/Glutamate-Glo Assay		Promega	Cat# J8021
Deposited Data
PPIA/NRF2-PBM structure		This paper	PDB: 8HZ8
Experimental Models: Cell Lines
HEK293T	Stem Cell Bank, Chinese Academy of Sciences		RRID:CVCL_0063
A549	Stem Cell Bank, Chinese Academy of Sciences		RRID: CVCL_0023
H2030	Stem Cell Bank, Chinese Academy of Sciences		RRID: CVCL_1517
H1299	Stem Cell Bank, Chinese Academy of Sciences		RRID: CVCL_0060
H1395	Stem Cell Bank, Chinese Academy of Sciences		RRID:CVCL_1467
H1650	Stem Cell Bank, Chinese Academy of Sciences		RRID:CVCL_1483
H460	Stem Cell Bank, Chinese Academy of Sciences		RRID:CVCL_0459
H1944	Stem Cell Bank, Chinese Academy of Sciences		RRID:CVCL_1508
EBC-1	Shanghai Hongshun Biotechnology Co., Ltd.		RRID:CVCL_2891
H1703	Stem Cell Bank, Chinese Academy of Sciences		RRID:CVCL_1490
H1975	Stem Cell Bank, Chinese Academy of Sciences		RRID:CVCL_1511
H2122	Stem Cell Bank, Chinese Academy of Sciences		RRID:CVCL_1531
H23	Stem Cell Bank, Chinese Academy of Sciences		RRID:CVCL_1547
H292	Stem Cell Bank, Chinese Academy of Sciences		RRID:CVCL_0455
H358	Stem Cell Bank, Chinese Academy of Sciences		RRID:CVCL_1559
H441	ATCC		RRID:CVCL_1561
H522	ATCC		RRID:CVCL_1567
H838	Stem Cell Bank, Chinese Academy of Sciences		RRID:CVCL_1594
Experimental Models: Organisms/Strains
Balb/c Nude mice		Shanghai Jiesijie Laboratory Animal Co., Ltd
NOD/ShiLtJGpt-Prkdcem26Cd52Il2rgem26Cd22/Gpt (NCG) mice		Jiangsu GemPharmatech Co., Ltd
CD34+ hematopoietic stem cells derived humanized NCG mice		Jiangsu GemPharmatech Co., Ltd
Recombination DNA
pET-15b-PPIA		Lu et al., 2017	N/A
pCDNA3.1-PPIA-HA		Lu et al., 2017	N/A
pCDNA3.1-PPIA (R55A&F60A)-HA		This work	N/A
pCDNA3.1-Flag-NRF2		Addgene	Cat# 36971
pCDNA3.1-Flag-NRF2-Nanoluc		This work	N/A
pCDNA3.1-Flag-NRF2 (K7R) -Nanoluc		This work	N/A
pCDNA3.1-Flag-NRF2 (P174A)-Nanoluc		This work	N/A
HaloTag-Ubiquitin		This work	N/A
pCDNA3.1-Flag-NRF2 (Δ1-86aa)		This work	N/A
pCDNA3.1-Flag-NRF2 (Δ1-111aa)		This work	N/A
pCDNA3.1-Flag-NRF2 (Δ1-134aa)		This work	N/A
pCDNA3.1-Flag-NRF2 (Δ1-182aa)		This work	N/A
pCDNA3.1-Flag-NRF2 (Δ1-201aa)		This work	N/A
pCDNA3.1-Flag-NRF2 (Δ1-208aa)		This work	N/A
pCDNA3.1-Flag-NRF2 (Δ1-316aa)		This work	N/A
pCDNA3.1-Flag-NRF2 (Δ1-337aa)		This work	N/A
pCDNA3.1-Flag-NRF2 (Δ1-388aa)		This work	N/A
pCDNA3.1-Flag-NRF2 (Δ1-434aa)		This work	N/A
pCDNA3.1-Flag-NRF2 (Δ1-561aa)		This work	N/A
pCDNA3.1-Flag-NRF2 (T80K)		This work	N/A
pCDNA3.1-Flag-NRF2 (P145A)		This work	N/A
pCDNA3.1-Flag-NRF2 (P148A)		This work	N/A
pCDNA3.1-Flag-NRF2 (P154A)		This work	N/A
pCDNA3.1-Flag-NRF2 (P165A)		This work	N/A
pCDNA3.1-Flag-NRF2 (P174A)		This work	N/A
pCDNA3.1-KEAP1-HA		YouBio	Cat# G112484
pCDNA3.1-Flag-SLC1A5		YouBio	Cat# G118244
pCDNA3.1-Flag-KLF5		YouBio	Cat# G161000
pLenti-DsRed_IRES_MAPT:EGFP		Addgene	Cat# 92196
lentiCRISPR-V2		Addgene	Cat# 52961
pTet-PLKO-shPPIA		This work	N/A
psPAX2		Addgene	Cat# 12260
pMD2.G		Addgene	Cat# 12259
pGL4.37[luc2P/ARE/Hygro]		Promega	Cat# 9PIE364
pSV40		This work	N/A
Software and Algorithms
GraphPad Prism (version 8.0)		GraphPad Software Inc	https://www.graphpad.com/scientificsoftware/prism/
FlowJo (version 8.7.3)		FlowJo, LLC	https://www.flowjo.com/solutions/flowjo
ImageJ		NIH	https://imagej.nih.gov/ij/
Combenefit		Slashdot Media	https://sourceforge.net/projects/combenefit/
WAVE softwre		Agilent Technologies	https://www.agilent.com.cn
NMRPipe		National Institutes of Health	https://www.niddk.nih.gov/research-funding/at-niddk/labs-branches/laboratory-chemical-physics/biophysical-nuclear-magnetic-resonance-spectroscopy-section/software?from=NMRPipe/ref/tclfn/dynselect.html
Sparky		Sparky 3, University of California, San Francisco	http://www.cgl.ucsf.edu/home/sparky/
HKL3000		HKL Research, Charlottesville, VA	https://www.hkl-xray.com/hkl-3000
Molrep		doi:10.1107/S0907444909042589	https://www.ccp4.ac.uk/html/molrep.html
Phenix		doi:10.1107/S2059798319011471	https://phenix-online.org/
Coot		doi:10.1107/S0907444910007493	https://www2.mrc-lmb.cam.ac.uk/personal/pemsley/coot/
PyMOL software, Version 2.2.3		Molecular Graphics System, Version 2.2.3; Schrödinger, LLC	https://pymol.org/2/
PerkinElmer Living Image 4.4		PerkinElmer Inc.	https://www.perkinelmer.com.cn/lab-products-and-services/resources/in-vivo-imaging-software-downloads.html#LivingImage
SPSS Statistics 28.0 software		IBM, Armonk, New York	https://www.ibm.com/
