# Supplementary material for: PPIA dictates NRF2 stability to promote lung cancer progression
Source: Nat Commun. 2024 Jun 3;15:4703. doi: 10.1038/s41467-024-48364-4 (PMC11148020; doi:10.1038/s41467-024-48364-4)
Supplement: Supplementary file 6 — Supplementary Data 3 [file 41467_2024_48364_MOESM6_ESM.xlsx]

## Sheet: Reponse
sample	con_1	con_2	con_3	con_4	sgPPIA_1	sgPPIA_2	sgPPIA_3	sgPPIA_4
α-ketoglutarate	2440461	2298696	2476627	2201919	3846666	3215263	3220672	4247901
α-ketoglutarate_M1	694532	618731	667038	591666	1371592	1125912	1147868	1559166
α-ketoglutarate_M2	537941	443174	505035	437180	790856	635125	655728	925530
α-ketoglutarate_M3	1103767	915589	1014316	855680	1592305	1289692	1300795	1825164
α-ketoglutarate_M4	423828	370713	388167	348019	505178	399924	410286	550078
α-ketoglutarate_M5	5174932	4677323	4682027	4484313	4778285	3667412	3918590	4724197
Total_response	10375461	9324226	9733210	8918777	12884882	10333328	10653939	13832036
Succinate	1368427	1213360	929167	954970	2544422	2898542	4004920	2615939
Succinate_M1	258136	234634	164414	179841	796728	862249	911496	861196
Succinate_M2	430641	422728	343145	346185	1101801	1130518	1010783	1179573
Succinate_M3	102515	98569	80910	92147	211712	219325	191691	220762
Succinate_M4	1573085	1617409	1253228	1471786	2652353	2655356	2200567	2420024
Total_response	3732804	3586700	2770864	3044929	7307016	7765990	8319457	7297494
Fumarate	100481	86102	100911	93490	318456	223462	260580	289020
Fumarate_M1	26442	24057	20162	20998	101745	69681	88562	93129
Fumarate_M2	38679	29090	39172	34096	140999	98237	113856	126453
Fumarate_M3	23544	18383	26059	23353	48597	35374	41621	36814
Fumarate_M4	95114	80517	100384	104926	279068	180142	220692	213026
Total_response	284260	238149	286688	276863	888865	606896	725311	758442
Malate	691469	643790	630881	589950	2614673	2104077	2044703	2359376
Malate_M1	127226	122991	113031	107633	726003	587692	562763	669947
Malate_M2	202061	180479	185505	178399	951826	743423	767346	873372
Malate_M3	106874	86353	90147	91190	257850	209085	201097	224122
Malate_M4	548789	541232	526559	563944	1907998	1537033	1463378	1511644
Total_response	1676419	1574845	1546123	1531116	6458350	5181310	5039287	5638461
Oxaloacetate	18954	23350	18805	14007	77882	55937	59799	78770
Oxaloacetate_M1	5978	6035	5493	3664	27416	18714	22437	24698
Oxaloacetate_M2	1386	2651	2491	1330	18737	12350	14947	18409
Oxaloacetate_M3	1196	1341	896	571	5861	4086	4853	6752
Oxaloacetate_M4	3369	6493	4821	3059	35297	23970	27449	30317
Total_response	30883	39870	32506	22631	165193	115057	129485	158946
Citric acid	2288508	2873499	2531683	2682965	5143050	4434119	4432911	6940377
Citric acid_M1	761510	931160	822261	877407	1908288	1684322	1641855	2684554
Citric acid_M2	594493	707714	616465	656914	1309614	1142712	1159619	1915316
Citric acid_M3	812746	904820	829688	894531	713566	604262	633216	1046029
Citric acid_M4	1188884	1500656	1322699	1440131	1978670	1724369	1733648	2597766
Citric acid_M5	146470	190289	166397	182067	253733	219307	221800	320949
Citric acid_M6	8043	12043	9685	10133	16413	14886	14755	18518
Total_response	5800654	7120181	6298878	6744148	11323334	9823977	9837804	15523509
Glutamine	35969	37356	47233	42098	28371	29363	26185	34011
Glutamine_M1	6060	9994	8827	7662	4134	3631	3035	2776
Glutamine_M2	627	758	455	540	229	354	419	640
Glutamine_M3	1913	2009	2060	1375	998	1283	765	2880
Glutamine_M4	21695	17861	23472	21285	14963	16086	12745	12775
Glutamine_M5	444293	490372	555936	491991	383763	384610	286080	378994
Total_response	510557	558350	637983	564951	432458	435327	329229	432076
Glutamic acid	3383693	3246852	2834892	3036696	4306743	3590531	3805199	4549746
Glutamic acid_M1	393429	370083	313975	337881	837933	705887	771008	971468
Glutamic acid_M2	575277	497827	459123	492772	723101	572621	661839	810592
Glutamic acid_M3	1261462	1078066	948522	1038620	1645560	1341245	1509304	1881254
Glutamic acid_M4	366930	324210	284298	327241	312642	247246	276518	307336
Glutamic acid_M5	7109063	6462066	5446297	6443073	5406855	4331329	4922231	5268597
Total_response	13089854	11979104	10287107	11676283	13232834	10788859	11946099	13788993
Serine	592122	527892	536079	586386	430197	371452	356390	438246
Serine_M1	62410	62758	64769	68736	45993	34572	35537	49427
Serine_M2	7178	7676	5132	8016	3590	4047	3810	6110
Serine_M3	536	846	564	587	949	1633	749	949
Total_response	662246	599172	606544	663725	480729	411704	396486	494732
Aspartic acid	337785	280175	282953	255662	889493	749568	745868	789806
Aspartic acid_M1	76288	55631	62208	53729	257914	208891	212615	233707
Aspartic acid_M2	38400	29473	34628	32400	187887	164450	171322	167507
Aspartic acid_M3	30802	20848	24146	24802	73749	61821	63254	63433
Aspartic acid_M4	119559	108125	133947	119389	467555	402830	387172	344119
Total_response	602834	494252	537882	485982	1876598	1587560	1580231	1598572
