# Supplementary material for: PPIA dictates NRF2 stability to promote lung cancer progression
Source: Nat Commun. 2024 Jun 3;15:4703. doi: 10.1038/s41467-024-48364-4 (PMC11148020; doi:10.1038/s41467-024-48364-4)
Supplement: Supplementary file 8 — Source Data [file 41467_2024_48364_MOESM8_ESM.xlsx]

## Sheet: Figure 1
Figure 1A								Figure 1B					Figure 1E					Figure 1F
								KEAP1 and KRAS WT cells	Relative NRF2 level	KEAP1 and/or KRAS mutant cells	Relative NRF2 level		A549	1.6	1.21	0.9
								H1299	1	A549	32.8068		H2030	1.98	1.54	1.23
								EBC-1	6.22626	H1944	16.1685		H2122	1.06	1.63	2.01
								H1395	17.4112	H2030	32.5821		H460	3.05	2.16	2.98
								H1650	1.20319	H2122	22.2463		H441	2.76	3.48	3.92
								H1703	24.8794	H23	14.4375		H23	3.73	3.97	3.86
								H1975	0.728496	H358	1.8239		H838	3.36	4.21	5.64
								H292	2.10707	H441	12.7467		H1299	5.85	6.2	6.6
								H522	2.02848	H460	24.8262		H1703	7.43	8.46	8.65
										H838	24.7678		H1395	8.09	9.12	9.56
													H1975	8.93	9.64	9.84
								The NRF2 level of H1299 was defined as 1.00					H1650	12.6	13.8	11.6
													H358	18.62	15.56	17.64
													EBC-1	>20	>20	>20
													H1944	>20	>20	>20
													H292	>20	>20	>20
													H522	>20	>20	>20

## Sheet: Figure 2
Figure 2A									Figure 2B												Figure 2C														Figure 2D
					A549											A549																				A549
					sgTom	sgPPIA#1	sgPPIA#2									sgTom	sgPPIA																		min	sgTom			sgPPIA
					0.980971	0.290617	0.316727								CsA (μM)	0	0	3	10																0	0.992471	0.998511	1.00902	0.964324	0.993014	1.04266
					1.01306	0.294896	0.311691									0.982323	0.289417	0.302395	0.272734																20	0.93865	0.944336	0.959372	0.921312	1.00433	0.967319
					1.00596	0.301367	0.349189									0.972189	0.267245	0.268834	0.289058																40	0.84068	0.874576	0.85444	0.477295	0.455195	0.433281
																1.04549	0.285144	0.268712	0.271832																60	0.679905	0.710301	0.691395	0.146923	0.133181	0.142081
																																			80	0.503577	0.463746	0.479532	0.116801	0.113429	0.130244
Figure 2E												Figure 2G				Figure 2H						Figure 2I
							A549					siControl	siPPIA-1	siPPIA-2									A549					A549
							sgTom	sgPPIA				97.9103	130.239	141.091								sgPPIA	-	+	+		CsA	-	+	+
						PPIase null	-	-	-	+		109.105	120.96	129.456								NRF2	-	-	+		NRF2	-	-	+
						PPIA	-	-	+	-		92.9846	148.582	123.677									98.26	18.17	94.3			97.06	23.96	87.01
							0.99318	0.284301	0.680584	0.273186													99.92	13.62	94.1			100.75	26.2	84.16
							1.00075	0.293873	0.722004	0.262571													101.83	20.87	97.23			102.2	24.51	81.37
							1.00607	0.271402	0.728786	0.267806

## Sheet: Figure 3
Figure 3A										Figure 3B						Figure 3C
Figure 3E											Figure 3F
																				min	NRF2-WT			NRF2-P174A
																				0	1.00668	1.04375	0.924949	0.968192	0.984807	1.04645
																				20	1.02672	0.925373	0.93175	0.765065	0.81005	0.767559
																				40	0.75905	0.594242	0.610065	0.366406	0.422926	0.44885
																				60	0.47425	0.370318	0.36917	0.13255	0.14484	0.143103
																				80	0.279934	0.36625	0.380041	0.024185	0.023931	0.02055

## Sheet: Figure 4
Figure 4A												Figure 4E							Figure 4H
	A549																			A549
	2 mM Gln			1 mM Gln			0.5 mM Gln												CsA	-	+	+	+	-	-	-
CsA	-	+	-	-	+	-	-	+	-										sgPPIA	-	-	-	-	+	+	+
sgPPIA	-	-	+	-	-	+	-	-	+										NRF2	-	-	+	-	-	+	-
	88.27	53.09	51.07	35.5	11.73	9.06	1.6	3.94	1.6										SLC1A5	-	-	-	+	-	-	+
	101.92	48.4	43.5	36.46	11.51	22.81	2.13	1.39	2.13											0.978221	0.261602	0.831648	0.97753	0.308098	0.725521	0.877625
	109.81	51.39	43.71	35.07	15.14	14.18	9.17	1.49	3.52											1.00596	0.327716	0.927923	0.972258	0.326333	0.712471	0.921355
																				1.01581	0.397978	0.873822	1.00121	0.312938	0.703483	0.961974
Figure 4B
																			Figure 4I
	A549
Time (min)	sgTom			sgTom + CsA			sgPPIA
1.30873	40.8152	39.8077	39.9761	34.1399	38.0688	27.6004	31.4124	29.5959	29.9122											A549
7.75422	39.528	39.0689	36.8471	35.4057	28.0211	34.5245	29.1233	26.7085	31.805										CsA	-	+	-	+	-
14.1992	34.8435	37.4255	38.4248	33.6435	28.6269	29.3277	28.0085	27.46	25.7217										sgPPIA	-	-	+	-	+
20.7582	9.10374	6.98065	11.4498	4.65109	4.14551	2.11765	3.01829	5.84542	2.47941										SLC1A5	-	-	-	+	+
27.2058	7.92908	5.96196	9.32855	5.04114	2.90392	3.21995	4.02345	4.76392	1.59644											96.6	21.33	23.6	85.75	79.05
33.6531	10.0448	4.31498	4.80289	4.83109	4.06857	1.99383	3.34572	3.80712	2.29471											99.65	23.9	20.2	82.3	82.9
40.2067	66.6913	64.941	58.0773	38.2931	39.6545	42.2685	33.028	28.4188	34.499											103.75	21.35	21.25	83.4	78.25
46.6514	60.261	57.261	60.8804	32.8632	39.7211	35.5333	29.0331	32.4386	32.9226
53.0992	55.1129	55.7597	57.158	30.9004	29.2572	36.0724	29.0642	28.2375	30.3249
59.6564	3.39295	5.46055	2.89085	1.64368	4.96359	2.48609	4.23834	2.48225	2.57324
66.1056	5.37197	2.06661	3.4846	3.4826	4.12231	1.69613	2.00728	5.1233	3.20238
72.5576	3.24088	1.75596	4.44625	5.11788	3.09828	4.06935	1.912	3.21406	4.33052
Figure 4C
	sgTom			sgPPIA
SLC1A5	1.023	1.035	0.956	0.22	0.3	0.36
SLC6A14	0.96	0.95	1.09	0.92	0.95	1.12						Figure 4F
SLC7A5	0.941696	0.93	1.13	0.78	0.7	0.69
SLC7A6	1.09	0.95	0.96	0.6	0.57	0.53							A549
SLC7A7	0.960373	1.02219	1.02219	0.86	0.74	0.78						CsA	-	+	+
SLC38A1	0.93088	0.963707	1.08423	0.71	0.76	0.57						NRF2	-	-	+
SLC38A2	0.98187	1.06917	1.04401	1.16	1.23	1.35							1.04541	0.30657	0.864065
SLC38A5	1.05	0.89	1.06	0.95	0.98	1.02							1.03721	0.307862	0.875922
SLC38A7	0.89	1.07	1.04	0.93	0.92	0.87							1.01252	0.417264	0.810297
Figure 4D												Figure 4G
	A549
	sgTom		sgPPIA
NRF2	-	+	-	+
	0.94938	1.75438	0.265496	0.905
	1.08749	1.81237	0.328623	0.8
	1	1.77	0.335	0.975

## Sheet: Figure 5
Figure 5A								Figure 5H							Figure 5J
NRF2	0	0.5	1	2	4	8		A549							Left			Right
KLF5-Promoter	1	1	1	1	1	1		siNRF2	-	+	-	+			NRF2	KLF5		SLC1A5	KLF5
	0.877066	1.51841	3.66464	5.50426	7.09647	10.4043		KLF5	-	-	+	+			9.8	8.17		7.8	8.17
	1.17685	1.29143	5.19699	5.77885	7.94486	9.55146			0.942661	0.17335	1.67226	0.920203			10.31	7.61		7.79	7.61
	0.946088	1.35787	4.18891	4.51578	7.16781	10.7809			1.01693	0.171215	1.86229	0.939949			9.15	8.93		8.55	8.93
									1.04041	0.174639	1.93673	0.984153			11.02	9.1		8.12	9.1
															11.08	10.41		8.84	10.41
Figure 5C															10.54	8.86		8.13	8.86
								Figure 5I							11.24	8.66		7.8	8.66
Input		IgG		KLF5											10.21	3.74		7.11	3.74
1	2	1	2	1	2			A549							12.63	10.96		9.21	10.96
103	105.273	0	0	92.4403	78.4161			CsA	-	+	-	+	-		12.27	10.57		8.96	10.57
94.7445	100.823	0	0	98.3913	82.7559			siNRF2	-	-	+	-	+		12.53	9.72		9.28	9.72
102.256	93.9043	0	0	95.8149	82.3785			KLF5	-	-	-	+	+		10.48	9.12		7.56	9.12
									95.1	19.5	17.65	59.5	61.65		10.38	8.21		7.33	8.21
									101.05	26.2	24.05	60.15	66.5		12.41	10.95		8.28	10.95
Figure 5D									103.85	22.15	24.55	66.45	69		9.92	9.98		8.04	9.98
															11.09	8.41		8.6	8.41
KLF5	0	0.5	1	2	4	8									11.95	10.37		8.12	10.37
SLC1A5-Promoter	1	1	1	1	1	1									8.65	9.33		7.68	9.33
	1.04248	2.01978	2.60313	3.21936	4.55606	4.96192									8.75	9.13		7.26	9.13
	0.976805	2.00742	2.44718	3.23608	4.33774	4.71073									10.19	4.43		7.08	4.43
	0.980721	1.8881	2.49533	3.00478	4.41019	4.6756									10.53	8.8		8.16	8.8
															10.29	9.53		9.1	9.53
															12.31	10.96		8.11	10.96
Figure 5F															11.44	9.28		8.15	9.28
															11.48	10.79		8.37	10.79
Input	IgG	KLF5													10.43	7.99		7.95	7.99
96.354	0	36.673													11.19	9.86		8.2	9.86
101.8	0	30.7602													10.2	8.86		8.42	8.86
101.846	0	31.3017													10.08	9.37		7.46	9.37
															10.91	8.23		7.58	8.23
															11.8	10.32		9.78	10.32
Figure 5G															12.62	10.65		8.88	10.65
															11.02	9.86		9.34	9.86
A549															10.79	9.52		7.7	9.52
siNRF2	-	+	-	+											10.06	7.68		7.52	7.68
KLF5	-	-	+	+											10.08	9.04		7.07	9.04
	0.883437	0.486354	2.27647	0.970274											10.13	7.3		7.49	7.3
	1.08673	0.568627	2.31083	1.09189											9.04	10.43		8.07	10.43
	1.05956	0.471675	2.14108	1.28563											12.32	10.76		8.04	10.76
															12.64	10.96		9.16	10.96
															10.59	8.18		8.4	8.18
															10.77	9.56		7.53	9.56
															10.72	9.93		8.35	9.93
															10.62	5.63		7.46	5.63
															9.93	8.8		8.08	8.8
															12.44	11.43		8.91	11.43
															10.78	9.01		8.23	9.01
															13.22	11.89		8.6	11.89
															11.28	10.41		8.11	10.41
															9.59	8.33		7.01	8.33
															12.47	11.38		9.01	11.38
															10.67	8.04		7.23	8.04
															12.02	10.85		8.1	10.85
															9.83	10.12		7.3	10.12
															10.96	9.04		8.06	9.04
															12.22	11.08		9.08	11.08
															11.32	10.58		7.41	10.58
															12.61	11.23		7.66	11.23
															11.03	10.03		8.8	10.03
															10.74	10.33		9.62	10.33
															9.21	8.16		8.01	8.16
															11.6	11.28		8.55	11.28
															12.36	11.16		9.05	11.16
															9.68	9.22		7.82	9.22
															10.38	8.78		7.46	8.78
															10.66	8.69		7.81	8.69
															10.74	9.23		7.67	9.23
															13.28	11.14		8.55	11.14
															12.66	11.65		8.07	11.65
															11.06	9.39		6.97	9.39
															9.9	7.91		8.3	7.91
															10.74	9.22		8.54	9.22
															10.74	9.28		8.44	9.28
															10.25	8.39		7.74	8.39
															11.11	9.44		8.8	9.44
															10.65	7.51		7.71	7.51
															11.59	9.13		8.82	9.13
															10.11	9.02		7.44	9.02
															10.32	10.56		7.79	10.56
															10.72	8.69		7.86	8.69
															10.54	8.66		8.21	8.66
															9.82	9.57		6.35	9.57
															9.73	9.08		7.49	9.08
															12.07	10.12		8.34	10.12
															10.04	9.35		8.52	9.35
															10.29	7.96		7.85	7.96
															11.47	10.94		7.5	10.94
															11.76	11.42		7.67	11.42
															12.94	10.66		8.93	10.66
															10.83	7.38		7.62	7.38
															12.38	10.01		8.65	10.01
															11.06	9.62		8.41	9.62
															10.48	10.2		8.92	10.2
															11.79	8.96		9.14	8.96
															13.21	11.21		8.68	11.21
															11.34	9.86		8.84	9.86
															12.06	9.74		8.27	9.74
															11.2	9.94		8.23	9.94
															11.04	9.8		7.67	9.8
															12.14	10.79		8.29	10.79
															12.81	10.62		9.49	10.62
															12.29	10.39		9.08	10.39
															12.36	9.87		8.98	9.87
															9.4	9.43		8.52	9.43
															11.98	10.7		9.18	10.7
															11.18	10.71		7.74	10.71
															11.17	9.95		7.19	9.95
															10.69	9.75		8.11	9.75
															9.88	8.7		8.01	8.7
															12.12	11.28		8.62	11.28
															11.58	11.03		9.26	11.03
															9.82	8.4		7.93	8.4
															10.07	8.48		7.63	8.48
															9.95	8.07		7.74	8.07
															9.79	9.77		8.07	9.77
															9.25	10.44		8.52	10.44
															10.13	8.56		6.87	8.56
															12.74	11.16		8.62	11.16
															10.33	8.02		7.55	8.02
															10.79	5.14		7.7	5.14
															9.76	7.97		7.64	7.97
															10.12	9.66		7.32	9.66
															8.86	10.76		8.61	10.76
															10.14	8.87		7.86	8.87
															12.45	10.19		8.45	10.19
															10.18	8.63		7.77	8.63
															10.32	6.99		8.56	6.99
															12.53	10.61		8.36	10.61
															9.37	8.83		7.99	8.83
															10.68	6.92		7.19	6.92
															10.75	7.4		7.92	7.4
															10.71	9.32		7.55	9.32
															10.02	7.82		8.21	7.82
															10.64	9.67		7.94	9.67
															9.9	9.58		6.39	9.58
															10.29	8.34		7.12	8.34
															11.44	11.48		7.91	11.48
															12.49	11.91		9.02	11.91

## Sheet: Figure 6
Figure 6A
A549
	2 mM Gln		1 mM Gln		0.5 mM Gln
Com	-	+	-	+	-	+
	99.6059	32.2167	39.7537	12.266	11.2315	6.65025
	101.823	27.4877	34.8768	8.12808	3.10345	3.99015
	98.5714	28.8177	32.069	10.4926	6.35468	8.42365
Figure 6D
Vehicle	CB-839	CsA	Com
37	14	20	8
45	15	25	7
43	19	26	5
36	20	18	6
29	16	21	9
42	14	23	4
Figure 6E
Vehicle	CB-839	CsA	Com
62	72	68	82
60	73	69	85
58	75	72	96
52	75	71	91
53	76	78	91
60	78	76	92
Figure 6F
MT-101
	Control						CB-839						CsA						Combine
0	129.01	242.698	104.122	187.321	143.689	185.314	183.343	205.938	119.303	191.399	152.78	130.343	237.616	188.978	114.43	177.644	216.032	101.034	148.046	151.731	150.964	222.142	131.609	125.142
3	340.729	334.487	309.614	295.531	343.781	287.146	285.697	311.908	349.83	399.062	383.056	385.577	312.91	312.034	295.248	349.551	356.54	371.396	237.753	329.253	352.338	268.311	212.526	246.372
6	428.354	482.651	462.575	442.631	355.34	489.731	338.312	405.62	331.265	441.234	337.919	402.515	402.611	406.048	378.72	422.362	380.25	386.281	272.063	290.34	274.428	318.987	387.595	379.402
9	602.923	573.52	606.068	513.574	559.775	689.926	505.969	502.02	404.617	393.763	406.856	416.789	517.654	552.967	547.876	458.046	514.548	429.5	293.872	365.683	406.152	344.984	449.62	305.066
12	796.652	781.097	654.341	803.08	656.744	831.765	477.834	478.024	437.572	397.413	584.231	536.815	484.485	566.436	661.659	583.923	582.8	629.841	309.978	355.9	478.492	363.31	338.678	395.643
15	1103.06	949.297	987.62	1048.37	952.342	803.055	673.326	706.921	546.77	515.027	502.265	544.56	794.87	756.845	786.333	614.771	587.33	838.658	352.224	398.933	479.483	415.534	408.021	438.683
18	1282.53	1375.32	1151.82	905.928	1260.66	1151.32	715.222	741.968	823.68	652.322	547.396	665.262	744.014	956.69	1048.31	845.187	713.754	919.531	371.458	451.577	414.216	414.978	402.44	514.026
21	1441.22	1299.38	1351.27	1177.48	1472.22	1455.94	793.585	945.004	840.828	673.862	605.108	776.143	960.705	1195.39	1275.37	1033.33	945.848	883.777	460.206	395.602	559.037	415.792	350.635	429.253
24	1612.77	1887	1599.06	1642.81	1811.81	1925.28	958.295	794.275	857.391	912.859	1027.43	751.156	1256.76	1374.71	1427.12	1213.12	989.084	1092.51	344.451	373.457	458.001	497.305	530.894	398.129
Figure 6G
MT-201
	Control						CB-839						CsA						Combine
0	178.446	236.852	116.736	223.641	151.746	190.213	217.98	181.106	167.129	144.811	123.139	141.216	177.04	164.142	156.795	126.184	188.642	150.117	119.638	126.052	187.236	242.698	183.005	155.73
3	434.488	456.681	222.153	448.957	291.786	366.368	244.167	136.156	346.127	161.735	236.014	348.194	312.147	244.663	366.935	410.556	448.834	309.56	361.413	161.884	221.112	280.472	283.363	347.387
6	359.552	404.178	345.083	506.303	385.606	501.133	474.149	523.429	430.528	385.586	312.328	291.808	380.247	270.54	416.261	328.352	310.774	469.399	497.47	309.884	439.291	356.31	268.952	241.713
9	471.705	667.109	754.873	561.622	645.481	476	540.386	594.755	424.549	278.701	501.023	445.98	597.555	737.445	750.471	372.196	461.263	516.705	449.086	622.878	325.649	471.172	465.43	569.805
12	858.968	972.259	787.869	687.572	753.658	788.578	400.5	659.748	457.537	672.177	528.403	495.296	948.819	885.874	575.486	520.821	927.194	498.235	428.128	857.167	612.391	601.126	598.004	411.617
15	989.681	1044.74	781.794	768.234	906.009	874.435	778.938	809.301	507.132	911.734	597.117	669.655	1146.33	1015.47	611.567	961.875	724.335	803.905	545.841	931.598	488.27	827.611	595.598	595.191
18	1324.21	841.164	1080.52	1164.13	930.828	1237.15	1138.34	702.293	658.113	909.559	614.78	796.304	643.435	1129.15	1140.45	884.18	1349.46	1020.42	633.617	711.942	1276.23	967.052	510.536	474.754
21	985.315	904.808	1290.91	1388.25	1313.3	1106.12	803.751	1366.1	983.198	998.049	720.554	676.344	966.438	746.711	930.94	1050.26	1293.21	944.668	838.822	742.566	684.774	1390.19	757.281	711.1
24	1139.58	1273.73	1663.79	1898.43	1288.1	1862.1	1017.72	798.719	1359.4	875.994	949.512	901.711	2089.16	1046.9	1513.6	1209.52	839.594	1221.5	888.822	1135.44	683.694	1776.76	901.711	886.745

## Sheet: Figure 7
Figure 7B				Figure 7C					Figure 7D					Figure 7E					Figure 7F					Figure 7G					Figure 7H
PPIA	NRF2			PPIA					NRF2					PPIA					NRF2					KLF5					SLC1A5
15.67	38.69			Expression (1 = high)	Time (months)	Event			Expression (1 = high)	Time (months)	Event			Expression (1 = high)	Time (months)	Event			Expression (1 = high)	Time (months)	Event			Expression (1 = high)	Time (months)	Event			Expression (1 = high)	Time (months)	Event
83.91	123.85			0	73	0			0	74	0			0	2.06667	1			0	5.43333	1			0	107.733	0			0	107.733	0
93.86	109.15			0	16	1			0	9	1			0	17.4333	1			0	18.7667	1			0	18.7667	1			0	17.4333	1
94.7	16.15			0	69	0			0	33	1			0	2.93333	1			0	10.2667	1			0	10.2667	1			0	13.3333	1
124.54	61.11			0	52	1			0	72	1			0	125.767	1			0	19.9	1			0	19.9	1			0	12	1
35.72	33.15			0	72	1			0	69	0			0	130.033	0			0	20.1667	1			0	2.06667	1			0	2.93333	1
109.4	98.62			0	72	0			0	8	1			0	122.433	0			0	71.2667	1			0	20.1667	1			0	5.06667	1
50.51	33.46			0	70	0			0	27	1			0	171.867	0			0	11.6333	1			0	61.3	1			0	71.2667	1
112.06	89.04			0	74	0			0	52	1			0	119.867	1			0	125.767	1			0	17.4333	1			0	117.333	1
32.62	34.88			0	74	0			0	73	0			0	109.133	0			0	130.033	0			0	13.3333	1			0	110.267	1
39.75	80.96			0	70	0			0	69	0			0	96.9333	0			0	112.667	1			0	8.5	1			0	17.4333	1
44.15	36.11			0	73	0			0	70	0			0	29	1			0	125.933	0			0	16.5667	1			0	193.167	0
74.31	20.77			0	33	1			0	70	0			0	93.4333	0			0	122.433	0			0	2.76667	1			0	9.5	1
149.97	96.49			0	70	0			0	74	0			0	79.5	0			0	113.967	0			0	12	1			0	125.767	1
139.03	102.47			0	8	1			0	73	0			0	10.7667	1			0	96.2	1			0	9.7	1			0	122.433	0
57.43	28.63			0	34	1			0	85	0			0	65.2333	0			0	2.66667	1			0	5.06667	1			0	0.2	1
123.88	121.14			0	80	0			0	69	0			0	61.7333	0			0	151.733	0			0	117.333	1			0	6.63333	1
148.37	125.61			0	80	0			0	9	1			0	130.1	0			0	8.9	1			0	136.333	1			0	11.8667	1
130.17	107.64			0	85	0			0	20	1			0	41.2333	1			0	18.0333	1			0	110.267	1			0	151.733	0
126.47	93.38			0	9	1			0	53	1			0	108.8	0			0	171.867	0			0	17.4333	1			0	8.9	1
130.36	119.73			0	82	0			0	80	0			0	73.3	1			0	119.867	1			0	193.167	0			0	69.9333	1
127.68	129.11			0	69	0			0	72	0			0	171.2	0			0	34.0333	1			0	11.6333	1			0	109.133	0
130.41	134.26			0	91	0			0	70	0			0	48.9	1			0	221	0			0	108.967	1			0	42.0667	1
131.33	113.38			0	31	1			0	74	0			0	50.3333	1			0	110.8	0			0	20	1			0	93.4333	0
60.41	50.04			0	29	1			0	16	1			0	95.0667	1			0	89.73	0			0	125.767	1			0	72.3333	1
96.93	129.47			0	85	0			0	91	0			0	23	1			0	39.6	1			0	130.033	0			0	87.5667	0
80.52	132.19			0	91	0			0	31	1			0	64	0			0	20.3	1			0	112.667	1			0	79.5	0
66.63	91.19			0	39	1			1	27	1			0	81	0			0	21.3333	1			0	125.933	0			0	78.0667	0
101.34	107.16			0	74	0			1	34	1			0	69	0			0	22.5667	1			0	122.433	0			0	40.7667	1
143.06	130.68			0	34	1			1	82	0			0	61	0			0	49.4333	1			0	113.967	0			0	78.3333	0
125.22	106.64			0	9	1			1	86	0			0	68	1			0	12.4667	1			0	96.2	1			0	82.7667	0
163.51	136.34			0	86	0			1	91	0			0	72	1			0	11.1667	1			0	0.2	1			0	41.3667	1
106.71	30.02			0	70	0			1	11	1			0	15	1			0	12.3333	0			0	6.63333	1			0	49.4667	1
93.46	101.78			1	30	1			1	24	1			0	75	0			0	37.5	0			0	11.8667	1			0	1.73333	1
134.6	133.49			1	16	1			1	12	1			0	35	0			0	24.3333	1			0	2.66667	1			0	10.7667	1
46.14	38.16			1	20	1			1	2	1			0	76	1			0	19.8333	1			0	159.033	0			0	65.2333	0
44.39	15.85			1	46	1			1	3	1			0	38	1			0	39.8333	0			0	92.9667	1			0	25.5333	1
84.06	87.09			1	74	0			1	74	0			0	59	0			0	48	0			0	10.9	1			0	62.8667	0
102.25	83.56			1	68	0			1	6	1			0	69	0			0	31	0			0	151.833	0			0	34.2	1
94.92	91.72			1	27	1			1	80	0			0	66	0			0	11	1			0	151.733	0			0	50.7333	1
47.71	82.89			1	2	1			1	70	0			0	23	1			0	25.5606	0			0	8.9	1			0	39.9333	1
57.86	89.05			1	3	1			1	3	1			0	63	0			0	50.1027	0			0	18.0333	1			0	160.967	0
95.49	104.17			1	27	1			1	53	1			0	37	0			0	24.2464	0			0	6.03333	1			0	54.4667	1
60.23	72.31			1	44	1			1	46	1			0	62	0			0	7.78645	0			0	171.867	0			0	137.6	0
38	16.23			1	69	0			1	64	1			0	47	1			0	68	0			0	81.1	1			0	25.9333	1
104.14	121.2			1	3	1			1	34	1			0	41	0			0	102	0			0	69.9333	1			0	41.2333	1
74.81	91.81			1	16	1			1	61	0			0	35	1			0	8	1			0	119.867	1			0	33.1	1
52.7	16.21			1	11	1			1	40	1			0	60	0			0	1	0			0	41.3667	1			0	108.8	0
54.99	36.66			1	61	0			1	44	1			0	70	0			0	72	0			0	109.133	0			0	57	1
120.25	92.69			1	98	0			1	39	1			0	94	0			0	60	0			0	34.8667	1			0	171.2	0
98.75	58.33			1	53	1			1	34	1			0	60	0			0	18	0			0	42.0667	1			0	165.633	0
63.47	58.04			1	53	1			1	23	1			0	2	0			0	18	1			0	37.9667	1			0	68.6667	1
93.26	115.31			1	24	1			1	12	1			0	10	1			0	43	0			0	96.9333	0			0	176.1	0
97.72	121.18			1	21	1			1	36	1			0	23	1			0	142	0			0	29	1			0	95.0667	1
126.9	132			1	66	1			1	98	0			0	89	0			0	57	0			0	93.4333	0			0	37.6	1
110.19	100.17			1	64	1			1	16	1			0	62	0			0	115	0			0	40.3	1			0	85.0667	0
122.9	109.55			1	23	1			1	68	0			0	7	1			0	11	1			0	72.3333	1			0	34.3333	1
115.61	50.29			1	15	1			1	16	1			0	15	0			0	107	1			0	87.5667	0			0	221	0
149.54	117.1			1	40	1			1	85	0			0	15	1			0	14.5667	1			0	79.5	0			0	90	0
146.51	132.01			1	30	1			1	54	1			0	14	1			0	24.7667	0			0	78.0667	0			0	88	0
136.13	133.99			1	16	1			1	66	1			0	99	0			0	86.7	0			0	40.7667	1			0	23	1
153.26	121			1	6	1			1	30	1			0	50	0			0	39.1	0			0	78.3333	0			0	52	1
155.62	119.97			1	20	1			1	20	1			0	6.74	0			0	78.9667	0			0	82.7667	0			0	49	1
32.2	84.92			1	26	1			1	21	1			0	21.3	1			0	62.6333	0			0	49.4667	1			0	76	0
76.67	88.25			1	54	1			1	26	1			0	20.93	0			0	20.2	0			0	1.73333	1			0	72	0
118.29	122.59			1	34	1			1	29	1			0	78.63	0			0	10	1			0	10.7667	1			0	67	0
116.54	104.73			1	12	1			1	30	1			0	60.73	1			0	63.9667	0			0	61.7333	0			0	60	0
60.03	103.66			1	36	1			1	16	1			0	59.8333	0			0	61.1667	0			0	25.5333	1			0	81	0
113.43	114.97			1	12	1			1	15	1			0	54.3	0			0	60.9333	0			0	62.8667	0			0	34	1
				1	77	0			1	77	0			0	59.4667	0			0	61.3667	1			0	34.2	1			0	78	0
														0	27.1704	0			0	21.3	1			0	50.7333	1			0	69	0
														0	33.8398	0			0	43.7	1			0	39.9333	1			0	69	1
														0	34.7597	0			0	36.6	0			0	160.967	0			0	13	1
														0	25.5606	0			0	39.6333	0			0	34.0333	1			0	70	0
														0	32.6571	0			0	128.767	0			0	54.4667	1			0	76	0
														0	12.1232	1			0	49.1667	0			0	130.1	0			0	68	1
														0	31.0801	0			0	61.8667	0			0	41.2333	1			0	23	1
														0	42.3819	1			0	102.233	0			0	33.1	1			0	48	1
														0	39.0965	0			0	38.0667	0			0	57	1			0	72	1
														0	35.384	0			0	60.8333	0			0	171.2	0			0	66	0
														0	40.2135	1			0	53.6667	0			0	165.633	0			0	65	0
														0	26.3491	0			0	67.1333	0			0	68.6667	1			0	4	0
														0	49.7413	0			0	73.0333	0			0	176.1	0			0	76	0
														0	40.7064	0			0	111.4	0			0	95.0667	1			0	31	1
														0	40.6078	0			0	44.2667	0			0	37.6	1			0	79	0
														0	32.9528	1			0	97.5	0			0	85.0667	0			0	69	1
														0	50.1027	0			0	96	0			0	34.3333	1			0	65	0
														0	24.2464	0			0	92.1667	0			0	90	0			0	39	1
														0	32.4271	0			0	50.9667	0			0	82	0			0	42	1
														0	5.58522	0			0	7.36667	1			0	23	1			0	62	0
														0	7.78645	0			0	18.2	1			0	49	1			0	11	1
														0	11.3676	0			0	11.5333	1			0	76	0			0	35	0
														0	35.6797	0			0	28.4333	1			0	72	0			0	1	0
														0	46.423	0			0	88.7	1			0	64	0			0	76	1
														0	26.0862	1			0	27.2333	0			0	67	0			0	63	1
														0	25.9548	1			0	14.1667	1			0	34	1			0	60	0
														0	58.0205	0			0	42.7	0			0	59	0			0	62	0
														0	28.8788	1			0	34.8	0			0	61	0			0	50	0
														0	43.0719	1			0	18.8333	0			0	77	0			0	38	1
														0	69.7166	0			0	35.3	1			0	80	0			0	12	1
														0	87	0			0	54.1667	1			0	70	0			0	59	0
														0	51	0			0	99.2	0			0	62	0			0	37	1
														0	131	0			0	38.1	1			0	76	0			0	63	0
														0	67	0			0	56.0667	0			0	68	1			0	69	0
														0	1	0			0	41.4	1			0	48	1			0	55	0
														0	32	0			0	75.0667	0			0	35	1			0	59	0
														0	25	1			0	31.4333	1			0	66	0			0	10	1
														0	13	1			0	44.8667	1			0	88	0			0	23	1
														0	76	0			0	49.4	1			0	59	1			0	93	0
														0	127	0			0	79.5333	0			0	15	1			0	25	1
														0	104	0			0	52	0			0	31	1			0	57	1
														0	13	1			0	33.3667	1			0	69	1			0	36	1
														0	29	0			0	8.63333	1			0	65	0			0	37	0
														0	17	1			0	76.3	0			0	39	1			0	22	1
														0	103	1			0	63.8667	0			0	1	0			0	39	0
														0	174	0			0	68.2667	0			0	70	0			0	7	1
														0	14.5667	1			0	49.1667	0			0	63	1			0	47	1
														0	24.7667	0			0	51.3	0			0	50	0			0	41	0
														0	86.7	0			0	21.2	0			0	12	1			0	18	1
														0	39.1	0			0	66.8333	0			0	59	0			0	60	0
														0	78.9667	0			0	65.5	0			0	69	0			0	70	0
														0	62.6333	0			0	80.8333	0			0	66	0			0	48	1
														0	20.2	0			0	52.2	0			0	55	0			0	72	0
														0	10	1			0	33	0			0	10	1			0	60	0
														0	63.9667	0			0	24.3	0			0	23	1			0	15	0
														0	61.1667	0			0	78.4667	0			0	93	0			0	61	0
														0	60.9333	0			0	27.2667	0			0	52	0			0	41	0
														0	61.3667	1			0	66.9667	0			0	63	0			0	19	1
														0	21.3	1			0	84.9667	0			0	25	1			0	89	0
														0	43.7	1			0	113.7	0			0	57	1			0	7	1
														0	36.6	0			0	60.2	0			0	36	1			0	33	0
														0	128.767	0			0	64.5667	0			0	65	0			0	14	1
														0	49.1667	0			0	50.6667	0			0	22	1			0	4	1
														0	61.8667	0			0	45.8333	0			0	7	1			0	99	0
														0	102.233	0			0	58.5333	0			0	47	1			0	50	0
														0	38.0667	0			0	53.2333	0			0	41	0			0	8.23	0
														0	60.8333	0			0	57.1333	0			0	18	1			0	0.03	1
														0	53.6667	0			0	55.1	0			0	35	1			0	1.59	1
														0	67.1333	0			0	39.8667	0			0	80	0			0	0.19	1
														0	60.8667	0			0	56.7333	0			0	131	0			0	7.2	0
														0	73.0333	0			0	68.3333	0			0	6	0			0	2.28	1
														0	111.4	0			0	41.8667	0			0	48	1			0	3.95	0
														0	44.2667	0			0	27.2667	0			0	18	0			0	6.03	1
														0	97.5	0			0	38.4667	0			0	72	0			0	12.57	1
														0	96	0			0	101.933	0			0	21	0			0	22.57	1
														0	57.4667	0			0	64.7	0			0	16	0			0	0.87	1
														0	92.1667	0			0	53.2	0			0	61	0			0	27.97	0
														0	50.9667	0			0	81.6667	0			0	1	0			0	13.73	1
														0	7.36667	1			0	62.7	0			0	41	0			0	35.6667	0
														0	18.2	1			0	54.5667	0			0	50	0			0	33.8	1
														0	11.5333	1			0	67.8	0			0	7	1			0	58.5333	0
														0	28.4333	1			0	71.1333	0			0	33	0			0	54.3	0
														0	88.7	1			0	25.9667	1			0	15	0			0	22.5667	1
														0	27.2333	0			0	18	1			0	54	0			0	42.6333	0
														0	14.1667	1			0	43.9	0			0	14	1			0	59.4667	0
														0	42.7	0			0	66	0			0	4	1			0	12.3333	0
														0	34.8	0			0	23.4	1			0	99	0			0	37.5	0
														0	18.8333	0			0	18.8	1			0	8.52	0			0	29.1333	1
														0	35.3	1			0	26.2667	1			0	8.23	0			0	24.1333	1
														0	54.1667	1			0	48.7667	0			0	0.03	1			0	27.1704	0
														0	56.5	1			0	44.8333	1			0	6.93	0			0	33.8398	0
														0	99.2	0			0	27.7333	0			0	3.74	1			0	34.7597	0
														0	38.1	1			0	89.5667	0			0	5.03	0			0	25.5606	0
														0	56.0667	0			0	37.4	1			0	4.46	0			0	32.6571	0
														0	41.4	1			0	88.9333	0			0	3.95	0			0	12.1232	1
														0	75.0667	0			0	64.5333	0			0	4.76	1			0	31.0801	0
														0	31.4333	1			0	29.0333	0			0	127	0			0	42.3819	1
														0	44.8667	1			0	89.0333	0			0	12.57	1			0	39.0965	0
														0	49.4	1			0	49.4	0			0	0.67	1			0	35.384	0
														0	79.5333	0			0	37.6	0			0	98.93	0			0	40.2135	1
														0	52	0			0	34.7333	1			0	20.37	1			0	26.3491	0
														0	33.3667	1			0	40.9667	1			0	66.47	1			0	49.7413	0
														0	8.63333	1			0	75.4333	1			0	110.8	0			0	40.7064	0
														0	76.3	0			0	59	0			0	22.57	1			0	40.6078	0
														0	63.8667	0			0	47.7667	1			0	124.83	0			0	32.9528	1
														0	68.2667	0			0	60.7667	0			0	21.3	1			0	32.4271	0
														0	49.1667	0			0	66.2667	0			0	0.87	1			0	5.58522	0
														0	51.3	0			0	47.8	0			0	116.83	0			0	7.78645	0
														0	21.2	0			0	21	1			0	17.3	1			0	46.423	0
														0	42.5	0			0	51.2333	0			0	16.7	1			0	26.0862	1
														0	66.8333	0			0	47.6333	1			0	24.17	1			0	25.9548	1
														0	65.5	0			0	34.6	1			0	2.53	1			0	58.0205	0
														0	80.8333	0			0	82.8667	0			0	89.73	0			0	69.7166	0
														0	52.2	0			0	24.6667	0			0	110.8	0			0	121	0
														0	33	0			0	34.7333	0			0	20.53	1			0	21	1
														0	24.3	0			0	42.2333	0			0	23.13	0			0	51	0
														0	78.4667	0			0	33.9	0			0	5.53	1			0	20	1
														0	27.2667	0			0	34.7	0			0	13.73	1			0	43	0
														0	66.9667	0			0	61.9667	0			0	124.3	0			0	58	0
														0	84.9667	0			0	57.2333	0			0	89.03	0			0	8	1
														0	113.7	0			0	49.8	0			0	60.73	1			0	89	1
														0	60.2	0			0	25.1333	0			0	7.13	1			0	67	0
														0	64.5667	0			0	78.8	0			0	59.8333	0			0	83	0
														0	50.6667	0			0	57.7667	0			0	35.6667	0			0	96	0
														0	45.8333	0			0	64.7	0			0	68.3333	0			0	1	0
														0	58.5333	0			0	25.8	0			0	19.1667	1			0	175	1
														0	53.2333	0			0	97.1	0			0	55.3667	1			0	32	0
														0	57.1333	0			0	60.1	0			0	42.6333	0			0	62	0
														0	54.5667	0			0	63.7333	0			0	11.1667	1			0	13	1
														0	55.1	0			0	49.3667	0			0	28.3667	1			0	0	1
														0	39.8667	0			0	41.0333	0			0	1.9	1			0	38	1
														0	56.7333	0			0	65.4667	0			0	24.1333	1			0	108	0
														0	68.3333	0			0	111.733	0			0	6.5	1			0	43	0
														0	41.8667	0			0	71.9333	0			0	7	1			0	61	0
														0	27.2667	0			0	115.533	0			0	48	0			0	115	0
														0	38.4667	0			0	108.767	0			0	6	0			0	2	1
														0	101.933	0			0	60.7667	0			0	3	1			0	14	1
														0	64.7	0			0	61.8667	0			0	24.5	1			0	134	0
														0	53.2	0			0	81.6333	0			0	9	1			0	0	1
														0	81.6667	0			0	61.9667	0			0	27	0			0	11	1
														0	62.7	0			0	66.6	0			0	27.1704	0			0	74	0
														0	54.5667	0			0	61.7333	0			0	33.8398	0			0	29	0
														0	67.8	0			0	63.1333	0			0	34.7597	0			0	107	1
														0	71.1333	0			0	62.0333	0			0	25.5606	0			0	21	1
														0	25.9667	1			0	55.6333	0			0	32.6571	0			0	4	1
														0	18	1			0	106.3	0			0	12.1232	1			0	55	1
														0	43.9	0			0	60.7333	0			0	31.0801	0			0	174	0
														0	66	0			0	60.3	0			0	42.3819	1			0	14.5667	1
														0	23.4	1			0	85.0667	0			0	39.0965	0			0	24.7667	0
														0	18.8	1			0	98.9333	0			0	35.384	0			0	86.7	0
														0	48.7667	0			0	102.2	0			0	40.2135	1			0	78.9667	0
														0	44.8333	1			0	47.0667	0			0	26.3491	0			0	62.6333	0
														0	27.7333	0			0	43.9	0			0	49.7413	0			0	20.2	0
														0	89.5667	0			0	39.3333	0			0	40.7064	0			0	10	1
														0	37.4	1			0	56.2667	0			0	40.6078	0			0	63.9667	0
														0	88.9333	0			0	47.2333	0			0	32.9528	1			0	61.1667	0
														0	64.5333	0			0	47.5333	0			0	50.1027	0			0	60.9333	0
														0	29.0333	0			0	55.8	0			0	24.2464	0			0	61.3667	1
														0	89.0333	0			0	61.6	0			0	32.4271	0			0	21.3	1
														0	49.4	0			0	61.8667	0			0	5.58522	0			0	43.7	1
														0	37.6	0			0	59.3333	0			0	7.78645	0			0	39.6333	0
														0	34.7333	1			0	69.4667	0			0	11.3676	0			0	49.1667	0
														0	40.9667	1			0	62.6333	0			0	35.6797	0			0	61.8667	0
														0	75.4333	1			0	37.1333	0			0	46.423	0			0	60.8333	0
														0	59	0			0	93.5333	0			0	26.0862	1			0	53.6667	0
														0	47.7667	1			0	55.4333	0			0	25.9548	1			0	67.1333	0
														0	60.7667	0			0	57.5333	0			0	58.0205	0			0	73.0333	0
														0	66.2667	0			0	54.3	0			0	28.8788	1			0	111.4	0
														0	47.8	0			0	72.6333	0			0	43.0719	1			0	44.2667	0
														0	21	1			0	63.9	0			0	69.7166	0			0	97.5	0
														0	51.2333	0			0	48.2	0			0	121	0			0	96	0
														0	47.6333	1			0	38.7333	0			0	21	1			0	57.4667	0
														0	34.6	1			0	41.0333	0			0	75	0			0	92.1667	0
														0	82.8667	0			0	31.3667	0			0	165	0			0	50.9667	0
														0	24.6667	0			0	54.1	0			0	68	0			0	18.2	1
														0	34.7333	0			0	61.8333	0			0	85	0			0	11.5333	1
														0	42.2333	0			0	46.8	0			0	87	0			0	88.7	1
														0	33.9	0			0	74.0333	0			0	51	0			0	27.2333	0
														0	34.7	0			0	28.3	0			0	34	1			0	42.7	0
														0	61.9667	0			0	27.7	0			0	20	1			0	34.8	0
														0	57.2333	0			0	107.3	0			0	43	0			0	35.3	1
														0	49.8	0			0	86.1667	0			0	29	1			0	54.1667	1
														0	25.1333	0			0	81.4	0			0	58	0			0	56.5	1
														0	78.8	0			0	63.6667	0			0	102	0			0	99.2	0
														0	57.7667	0			0	61.1333	0			0	8	1			0	56.0667	0
														0	64.7	0			0	97.2667	0			0	101	0			0	41.4	1
														0	25.8	0			0	76.1667	0			0	25	1			0	75.0667	0
														0	97.1	0			0	71.6333	0			0	67	0			0	31.4333	1
														0	60.1	0			0	85.3667	0			0	83	0			0	44.8667	1
														0	63.7333	0			0	64.9	0			0	96	0			0	49.4	1
														0	49.3667	0			0	61.3667	0			0	1	0			0	79.5333	0
														0	41.0333	0			0	65.7	0			0	36	0			0	52	0
														0	65.4667	0			0	80.3	0			0	175	1			0	8.63333	1
														0	111.733	0			0	54.1333	0			0	182	0			0	68.2667	0
														0	71.9333	0			0	81	0			0	32	0			0	49.1667	0
														0	115.533	0			0	61.8667	0			0	74	1			0	51.3	0
														0	108.767	0			0	50.5333	0			0	62	0			0	42.5	0
														0	60.7667	0			0	60.6333	0			0	25	1			0	66.8333	0
														0	61.8667	0			0	80.4333	0			0	40	1			0	65.5	0
														0	81.6333	0			0	61.6333	0			0	85	0			0	80.8333	0
														0	61.9667	0			0	72.7	0			0	113	0			0	52.2	0
														0	66.6	0			0	72.2667	0			0	12	1			0	33	0
														0	61.7333	0			0	71.8	0			0	72	0			0	24.3	0
														0	63.1333	0			0	69.1	0			0	42	0			0	78.4667	0
														0	62.0333	0			0	66.4667	0			0	60	0			0	27.2667	0
														0	55.6333	0			0	71.2333	0			0	52	1			0	66.9667	0
														0	106.3	0			0	66.6	0			0	72	0			0	113.7	0
														0	60.3	0			0	63.6	0			0	13	1			0	64.5667	0
														0	85.0667	0			1	107.733	0			0	0	1			0	50.6667	0
														0	98.9333	0			1	2.06667	1			0	18	0			0	45.8333	0
														0	102.2	0			1	61.3	1			0	38	1			0	58.5333	0
														0	47.0667	0			1	17.4333	1			0	150	1			0	57.1333	0
														0	43.9	0			1	13.3333	1			0	28	1			0	54.5667	0
														0	39.3333	0			1	8.5	1			0	76	0			0	55.1	0
														0	56.2667	0			1	16.5667	1			0	127	1			0	39.8667	0
														0	47.2333	0			1	2.76667	1			0	18	1			0	68.3333	0
														0	47.5333	0			1	12	1			0	108	0			0	41.8667	0
														0	55.8	0			1	2.93333	1			0	43	0			0	27.2667	0
														0	61.6	0			1	9.7	1			0	142	0			0	38.4667	0
														0	61.8667	0			1	5.06667	1			0	175	1			0	101.933	0
														0	59.3333	0			1	117.333	1			0	57	0			0	64.7	0
														0	69.4667	0			1	136.333	1			0	61	0			0	53.2	0
														0	62.6333	0			1	110.267	1			0	65	0			0	81.6667	0
														0	37.1333	0			1	17.4333	1			0	115	0			0	62.7	0
														0	93.5333	0			1	193.167	0			0	13	1			0	54.5667	0
														0	55.4333	0			1	9.5	1			0	14	1			0	67.8	0
														0	57.5333	0			1	108.967	1			0	134	0			0	71.1333	0
														0	54.3	0			1	20	1			0	0	1			0	18	1
														0	72.6333	0			1	0.2	1			0	11	1			0	43.9	0
														0	63.9	0			1	6.63333	1			0	74	0			0	66	0
														0	48.2	0			1	11.8667	1			0	29	0			0	23.4	1
														0	38.7333	0			1	133.567	1			0	107	1			0	18.8	1
														0	41.0333	0			1	159.033	0			0	99	1			0	26.2667	1
														0	31.3667	0			1	8.33333	1			0	21	1			0	48.7667	0
														0	54.1	0			1	92.9667	1			0	4	1			0	44.8333	1
														0	61.8333	0			1	10.9	1			0	23	1			0	27.7333	0
														0	46.8	0			1	151.833	0			0	17	1			0	89.5667	0
														0	74.0333	0			1	13.4333	1			0	103	1			0	64.5333	0
														0	28.3	0			1	12.5667	1			0	42	1			0	29.0333	0
														0	27.7	0			1	63.4	1			0	55	1			0	89.0333	0
														0	107.3	0			1	6.03333	1			0	23	1			0	49.4	0
														0	86.1667	0			1	81.1	1			0	174	0			0	37.6	0
														0	81.4	0			1	69.9333	1			0	26	1			0	34.7333	1
														0	63.6667	0			1	41.3667	1			0	86.7	0			0	75.4333	1
														0	61.1333	0			1	109.133	0			0	78.9667	0			0	59	0
														0	97.2667	0			1	34.8667	1			0	62.6333	0			0	47.7667	1
														0	76.1667	0			1	42.0667	1			0	10	1			0	60.7667	0
														0	71.6333	0			1	37.9667	1			0	63.9667	0			0	66.2667	0
														0	85.3667	0			1	96.9333	0			0	61.1667	0			0	47.8	0
														0	64.9	0			1	29	1			0	60.9333	0			0	21	1
														0	61.3667	0			1	93.4333	0			0	61.3667	1			0	51.2333	0
														0	65.7	0			1	28.3333	1			0	21.3	1			0	34.6	1
														0	80.3	0			1	40.3	1			0	39.6333	0			0	82.8667	0
														0	54.1333	0			1	72.3333	1			0	128.767	0			0	24.6667	0
														0	81	0			1	87.5667	0			0	49.1667	0			0	34.7333	0
														0	61.8667	0			1	79.5	0			0	61.8667	0			0	42.2333	0
														0	50.5333	0			1	78.0667	0			0	102.233	0			0	33.9	0
														0	60.6333	0			1	40.7667	1			0	38.0667	0			0	34.7	0
														0	80.4333	0			1	78.3333	0			0	60.8333	0			0	57.2333	0
														0	61.6333	0			1	82.7667	0			0	53.6667	0			0	49.8	0
														0	72.7	0			1	33.8333	1			0	67.1333	0			0	25.1333	0
														0	72.2667	0			1	41.3667	1			0	44.2667	0			0	78.8	0
														0	71.8	0			1	49.4667	1			0	97.5	0			0	57.7667	0
														0	69.1	0			1	1.73333	1			0	96	0			0	64.7	0
														0	66.4667	0			1	10.7667	1			0	57.4667	0			0	25.8	0
														0	71.2333	0			1	65.2333	0			0	92.1667	0			0	60.1	0
														0	66.6	0			1	61.7333	0			0	50.9667	0			0	63.7333	0
														0	63.6	0			1	25.5333	1			0	18.2	1			0	49.3667	0
														0	55.3333	0			1	62.8667	0			0	28.4333	1			0	41.0333	0
														1	107.733	0			1	34.2	1			0	88.7	1			0	65.4667	0
														1	5.43333	1			1	50.7333	1			0	27.2333	0			0	111.733	0
														1	18.7667	1			1	39.9333	1			0	14.1667	1			0	71.9333	0
														1	10.2667	1			1	160.967	0			0	42.7	0			0	115.533	0
														1	19.9	1			1	54.4667	1			0	34.8	0			0	108.767	0
														1	20.1667	1			1	46.2	1			0	18.8333	0			0	60.7667	0
														1	61.3	1			1	137.6	0			0	35.3	1			0	61.8667	0
														1	13.3333	1			1	25.9333	1			0	54.1667	1			0	81.6333	0
														1	8.5	1			1	130.1	0			0	56.5	1			0	61.9667	0
														1	16.5667	1			1	41.2333	1			0	99.2	0			0	66.6	0
														1	2.76667	1			1	33.1	1			0	56.0667	0			0	61.7333	0
														1	12	1			1	108.8	0			0	41.4	1			0	63.1333	0
														1	9.7	1			1	57	1			0	75.0667	0			0	62.0333	0
														1	5.06667	1			1	73.3	1			0	31.4333	1			0	55.6333	0
														1	71.2667	1			1	171.2	0			0	49.4	1			0	106.3	0
														1	117.333	1			1	165.633	0			0	79.5333	0			0	60.7333	0
														1	136.333	1			1	48.9	1			0	52	0			0	60.3	0
														1	110.267	1			1	68.6667	1			0	33.3667	1			0	85.0667	0
														1	17.4333	1			1	50.3333	1			0	8.63333	1			0	98.9333	0
														1	193.167	0			1	176.1	0			0	63.8667	0			0	102.2	0
														1	9.5	1			1	95.0667	1			0	68.2667	0			0	47.0667	0
														1	11.6333	1			1	37.6	1			0	51.3	0			0	43.9	0
														1	108.967	1			1	85.0667	0			0	21.2	0			0	39.3333	0
														1	20	1			1	34.3333	1			0	66.8333	0			0	56.2667	0
														1	112.667	1			1	90	0			0	65.5	0			0	47.2333	0
														1	125.933	0			1	88	0			0	80.8333	0			0	47.5333	0
														1	113.967	0			1	82	0			0	52.2	0			0	55.8	0
														1	96.2	1			1	23	1			0	33	0			0	61.6	0
														1	0.2	1			1	52	1			0	24.3	0			0	59.3333	0
														1	6.63333	1			1	75	0			0	78.4667	0			0	69.4667	0
														1	11.8667	1			1	49	1			0	27.2667	0			0	62.6333	0
														1	2.66667	1			1	76	0			0	66.9667	0			0	37.1333	0
														1	133.567	1			1	72	0			0	84.9667	0			0	93.5333	0
														1	159.033	0			1	64	0			0	60.2	0			0	55.4333	0
														1	8.33333	1			1	67	0			0	64.5667	0			0	57.5333	0
														1	92.9667	1			1	60	0			0	45.8333	0			0	54.3	0
														1	10.9	1			1	81	0			0	53.2333	0			0	72.6333	0
														1	151.833	0			1	34	1			0	57.1333	0			0	63.9	0
														1	151.733	0			1	78	0			0	54.5667	0			0	48.2	0
														1	13.4333	1			1	69	0			0	55.1	0			0	38.7333	0
														1	12.5667	1			1	59	0			0	39.8667	0			0	41.0333	0
														1	8.9	1			1	61	0			0	56.7333	0			0	31.3667	0
														1	18.0333	1			1	77	0			0	68.3333	0			0	54.1	0
														1	63.4	1			1	69	1			0	41.8667	0			0	61.8333	0
														1	6.03333	1			1	13	1			0	27.2667	0			0	46.8	0
														1	81.1	1			1	80	0			0	38.4667	0			0	74.0333	0
														1	69.9333	1			1	70	0			0	64.7	0			0	28.3	0
														1	41.3667	1			1	62	0			0	53.2	0			0	27.7	0
														1	34.8667	1			1	76	0			0	81.6667	0			0	107.3	0
														1	42.0667	1			1	68	1			0	62.7	0			0	86.1667	0
														1	37.9667	1			1	23	1			0	71.1333	0			0	81.4	0
														1	28.3333	1			1	48	1			0	25.9667	1			0	63.6667	0
														1	40.3	1			1	35	1			0	18	1			0	97.2667	0
														1	72.3333	1			1	72	1			0	43.9	0			0	71.6333	0
														1	87.5667	0			1	66	0			0	66	0			0	85.3667	0
														1	78.0667	0			1	65	0			0	23.4	1			0	64.9	0
														1	40.7667	1			1	4	0			0	18.8	1			0	61.3667	0
														1	78.3333	0			1	88	0			0	26.2667	1			0	65.7	0
														1	82.7667	0			1	52	1			0	48.7667	0			0	54.1333	0
														1	33.8333	1			1	59	1			0	44.8333	1			0	61.8667	0
														1	41.3667	1			1	76	0			0	27.7333	0			0	50.5333	0
														1	49.4667	1			1	15	1			0	89.5667	0			0	60.6333	0
														1	1.73333	1			1	31	1			0	37.4	1			0	80.4333	0
														1	25.5333	1			1	75	0			0	88.9333	0			0	61.6333	0
														1	62.8667	0			1	79	0			0	64.5333	0			0	72.7	0
														1	34.2	1			1	69	1			0	29.0333	0			0	72.2667	0
														1	50.7333	1			1	65	0			0	89.0333	0			0	71.8	0
														1	39.9333	1			1	39	1			0	49.4	0			0	69.1	0
														1	160.967	0			1	42	1			0	37.6	0			0	66.4667	0
														1	34.0333	1			1	62	0			0	34.7333	1			0	71.2333	0
														1	54.4667	1			1	73	0			0	40.9667	1			0	66.6	0
														1	46.2	1			1	11	1			0	75.4333	1			0	63.6	0
														1	137.6	0			1	35	0			0	59	0			0	55.3333	0
														1	25.9333	1			1	46	1			0	47.7667	1			0	48	0
														1	33.1	1			1	1	0			0	60.7667	0			0	33	0
														1	57	1			1	70	0			0	66.2667	0			0	20	1
														1	165.633	0			1	76	1			0	47.8	0			0	44	0
														1	68.6667	1			1	63	1			0	21	1			0	10	1
														1	176.1	0			1	60	0			0	51.2333	0			1	5.43333	1
														1	37.6	1			1	62	0			0	47.6333	1			1	18.7667	1
														1	85.0667	0			1	50	0			0	34.6	1			1	10.2667	1
														1	34.3333	1			1	38	1			0	82.8667	0			1	19.9	1
														1	221	0			1	12	1			0	24.6667	0			1	2.06667	1
														1	90	0			1	59	0			0	34.7333	0			1	20.1667	1
														1	88	0			1	12	1			0	42.2333	0			1	61.3	1
														1	82	0			1	37	1			0	33.9	0			1	8.5	1
														1	52	1			1	24	1			0	34.7	0			1	16.5667	1
														1	75	0			1	63	0			0	61.9667	0			1	2.76667	1
														1	49	1			1	69	0			0	57.2333	0			1	9.7	1
														1	76	0			1	66	0			0	49.8	0			1	136.333	1
														1	72	0			1	66	0			0	25.1333	0			1	11.6333	1
														1	67	0			1	55	0			0	78.8	0			1	108.967	1
														1	60	0			1	59	0			0	64.7	0			1	20	1
														1	34	1			1	10	1			0	25.8	0			1	130.033	0
														1	78	0			1	23	1			0	97.1	0			1	112.667	1
														1	59	0			1	93	0			0	60.1	0			1	125.933	0
														1	77	0			1	52	0			0	63.7333	0			1	113.967	0
														1	69	1			1	63	0			0	49.3667	0			1	96.2	1
														1	13	1			1	25	1			0	41.0333	0			1	2.66667	1
														1	80	0			1	57	1			0	65.4667	0			1	133.567	1
														1	70	0			1	36	1			0	111.733	0			1	159.033	0
														1	62	0			1	38	1			0	108.767	0			1	8.33333	1
														1	76	0			1	65	0			0	60.7667	0			1	92.9667	1
														1	23	1			1	37	0			0	61.8667	0			1	10.9	1
														1	48	1			1	8	1			0	81.6333	0			1	151.833	0
														1	35	1			1	22	1			0	61.9667	0			1	13.4333	1
														1	66	0			1	39	0			0	62.0333	0			1	12.5667	1
														1	65	0			1	7	1			0	55.6333	0			1	18.0333	1
														1	4	0			1	62	0			0	106.3	0			1	63.4	1
														1	88	0			1	47	1			0	60.3	0			1	6.03333	1
														1	52	1			1	41	0			0	85.0667	0			1	171.867	0
														1	59	1			1	18	1			0	98.9333	0			1	81.1	1
														1	76	0			1	35	1			0	102.2	0			1	119.867	1
														1	31	1			1	32	0			0	43.9	0			1	41.3667	1
														1	79	0			1	60	0			0	39.3333	0			1	34.8667	1
														1	69	1			1	80	0			0	56.2667	0			1	37.9667	1
														1	65	0			1	70	0			0	47.2333	0			1	96.9333	0
														1	39	1			1	131	0			0	47.5333	0			1	29	1
														1	42	1			1	6	0			0	55.8	0			1	28.3333	1
														1	62	0			1	48	1			0	61.6	0			1	40.3	1
														1	73	0			1	18	0			0	61.8667	0			1	33.8333	1
														1	11	1			1	94	0			0	59.3333	0			1	61.7333	0
														1	46	1			1	72	0			0	69.4667	0			1	34.0333	1
														1	1	0			1	21	0			0	62.6333	0			1	46.2	1
														1	70	0			1	9	0			0	37.1333	0			1	130.1	0
														1	63	1			1	60	0			0	93.5333	0			1	73.3	1
														1	60	0			1	15	0			0	55.4333	0			1	48.9	1
														1	62	0			1	2	0			0	57.5333	0			1	50.3333	1
														1	50	0			1	16	0			0	54.3	0			1	82	0
														1	12	1			1	10	1			0	72.6333	0			1	75	0
														1	12	1			1	61	0			0	63.9	0			1	64	0
														1	37	1			1	1	0			0	48.2	0			1	59	0
														1	24	1			1	41	0			0	38.7333	0			1	61	0
														1	63	0			1	18	1			0	41.0333	0			1	77	0
														1	66	0			1	23	1			0	31.3667	0			1	80	0
														1	55	0			1	19	1			0	54.1	0			1	62	0
														1	59	0			1	89	0			0	46.8	0			1	35	1
														1	10	1			1	7	1			0	74.0333	0			1	88	0
														1	93	0			1	50	0			0	27.7	0			1	52	1
														1	52	0			1	62	0			0	107.3	0			1	59	1
														1	25	1			1	7	1			0	86.1667	0			1	15	1
														1	57	1			1	33	0			0	81.4	0			1	75	0
														1	36	1			1	15	0			0	63.6667	0			1	73	0
														1	38	1			1	91	1			0	61.1333	0			1	46	1
														1	65	0			1	15	1			0	97.2667	0			1	70	0
														1	8	1			1	54	0			0	76.1667	0			1	12	1
														1	22	1			1	14	1			0	71.6333	0			1	24	1
														1	39	0			1	4	1			0	85.3667	0			1	66	0
														1	7	1			1	99	0			0	64.9	0			1	66	0
														1	18	1			1	1	1			0	61.3667	0			1	52	0
														1	32	0			1	50	0			0	65.7	0			1	63	0
														1	80	0			1	127	0			0	80.3	0			1	38	1
														1	131	0			1	12.57	1			0	54.1333	0			1	65	0
														1	6	0			1	0.67	1			0	61.8667	0			1	8	1
														1	48	1			1	98.93	0			0	50.5333	0			1	62	0
														1	18	0			1	87.7	1			0	60.6333	0			1	35	1
														1	72	0			1	10.33	1			0	80.4333	0			1	32	0
														1	21	0			1	4.87	1			0	61.6333	0			1	80	0
														1	9	0			1	20.37	1			0	72.7	0			1	131	0
														1	15	0			1	66.47	1			0	72.2667	0			1	6	0
														1	16	0			1	22.57	1			0	71.8	0			1	18	0
														1	61	0			1	103.7	0			0	69.1	0			1	94	0
														1	1	0			1	124.83	0			0	66.4667	0			1	21	0
														1	41	0			1	21.3	1			0	71.2333	0			1	9	0
														1	18	1			1	0.87	1			0	66.6	0			1	2	0
														1	19	1			1	8.27	1			0	63.6	0			1	16	0
														1	7	1			1	116.83	0			0	55.3333	0			1	10	1
														1	50	0			1	17.3	1			0	61	0			1	1	0
														1	33	0			1	79.87	1			0	52	1			1	18	1
														1	91	1			1	16.7	1			0	45	0			1	23	1
														1	54	0			1	24.17	1			0	3	1			1	50	0
														1	4	1			1	46.7	1			0	50	0			1	62	0
														1	1	1			1	2.53	1			1	5.43333	1			1	7	1
														1	8.52	0			1	63.87	0			1	2.93333	1			1	15	0
														1	8.23	0			1	27.97	0			1	71.2667	1			1	91	1
														1	0.03	1			1	110.8	0			1	9.5	1			1	15	1
														1	8.6	0			1	20.53	1			1	133.567	1			1	54	0
														1	1.59	1			1	67.87	0			1	8.33333	1			1	1	1
														1	6.09	1			1	20.93	0			1	13.4333	1			1	8.52	0
														1	0.19	1			1	23.13	0			1	12.5667	1			1	8.6	0
														1	6.93	0			1	20.37	1			1	63.4	1			1	6.09	1
														1	7.71	0			1	5.53	1			1	28.3333	1			1	6.93	0
														1	0.9	1			1	13.73	1			1	33.8333	1			1	7.71	0
														1	3.74	1			1	124.3	0			1	41.3667	1			1	0.9	1
														1	7.2	0			1	89.03	0			1	65.2333	0			1	3.74	1
														1	5.87	0			1	78.63	0			1	46.2	1			1	5.87	0
														1	5.42	0			1	60.73	1			1	137.6	0			1	5.42	0
														1	5.03	0			1	2.5	1			1	25.9333	1			1	5.03	0
														1	2.28	1			1	7.13	1			1	108.8	0			1	1.86	1
														1	1.86	1			1	59.8333	0			1	73.3	1			1	2.82	1
														1	2.82	1			1	11.6	1			1	48.9	1			1	4.46	0
														1	4.46	0			1	34.8	0			1	50.3333	1			1	3.51	0
														1	3.95	0			1	35.6667	0			1	221	0			1	4.89	0
														1	3.51	0			1	43.3667	0			1	88	0			1	4.76	1
														1	4.89	0			1	60.7667	0			1	52	1			1	6.74	0
														1	4.76	1			1	33.8	1			1	75	0			1	5.38	0
														1	5.38	0			1	58.5333	0			1	60	0			1	2.04	1
														1	2.04	1			1	33.5667	1			1	81	0			1	127	0
														1	6.03	1			1	24.1	0			1	78	0			1	0.67	1
														1	127	0			1	35.2	0			1	69	0			1	98.93	0
														1	12.57	1			1	42.8	1			1	69	1			1	87.7	1
														1	0.67	1			1	68.3333	0			1	13	1			1	10.33	1
														1	98.93	0			1	16.9333	1			1	23	1			1	4.87	1
														1	87.7	1			1	73.3333	0			1	72	1			1	20.37	1
														1	10.33	1			1	63.5333	0			1	65	0			1	66.47	1
														1	4.87	1			1	54.3	0			1	4	0			1	110.8	0
														1	20.37	1			1	19.1667	1			1	52	1			1	103.7	0
														1	66.47	1			1	49.5	0			1	76	0			1	124.83	0
														1	110.8	0			1	4.9	1			1	75	0			1	21.3	1
														1	22.57	1			1	70.8667	0			1	79	0			1	8.27	1
														1	103.7	0			1	1.06667	1			1	42	1			1	116.83	0
														1	124.83	0			1	55.3667	1			1	62	0			1	17.3	1
														1	0.87	1			1	42.6333	0			1	73	0			1	79.87	1
														1	8.27	1			1	59.4667	0			1	11	1			1	16.7	1
														1	116.83	0			1	27.2	1			1	35	0			1	24.17	1
														1	17.3	1			1	28.3667	1			1	46	1			1	46.7	1
														1	79.87	1			1	51.2333	0			1	76	1			1	2.53	1
														1	16.7	1			1	29.1333	1			1	60	0			1	63.87	0
														1	24.17	1			1	1.9	1			1	62	0			1	89.73	0
														1	46.7	1			1	41.6667	0			1	38	1			1	110.8	0
														1	2.53	1			1	41.6333	0			1	12	1			1	20.53	1
														1	63.87	0			1	24.1333	1			1	37	1			1	67.87	0
														1	27.97	0			1	6.5	1			1	24	1			1	20.93	0
														1	89.73	0			1	39	1			1	63	0			1	23.13	0
														1	110.8	0			1	7	1			1	66	0			1	20.37	1
														1	20.53	1			1	6	0			1	59	0			1	5.53	1
														1	67.87	0			1	3	1			1	38	1			1	124.3	0
														1	23.13	0			1	2	1			1	37	0			1	89.03	0
														1	20.37	1			1	24.5	1			1	8	1			1	78.63	0
														1	5.53	1			1	9	1			1	39	0			1	60.73	1
														1	13.73	1			1	27	0			1	62	0			1	2.5	1
														1	124.3	0			1	10.5	1			1	32	0			1	7.13	1
														1	89.03	0			1	27.1704	0			1	60	0			1	59.8333	0
														1	2.5	1			1	33.8398	0			1	70	0			1	11.6	1
														1	7.13	1			1	34.7597	0			1	94	0			1	34.8	0
														1	11.6	1			1	32.6571	0			1	9	0			1	43.3667	0
														1	34.8	0			1	12.1232	1			1	60	0			1	60.7667	0
														1	35.6667	0			1	31.0801	0			1	15	0			1	33.5667	1
														1	43.3667	0			1	42.3819	1			1	2	0			1	24.1	0
														1	60.7667	0			1	39.0965	0			1	10	1			1	39.6	1
														1	33.8	1			1	35.384	0			1	18	1			1	35.2	0
														1	58.5333	0			1	40.2135	1			1	23	1			1	42.8	1
														1	33.5667	1			1	26.3491	0			1	19	1			1	68.3333	0
														1	24.1	0			1	49.7413	0			1	89	0			1	16.9333	1
														1	39.6	1			1	40.7064	0			1	7	1			1	20.3	1
														1	35.2	0			1	40.6078	0			1	62	0			1	73.3333	0
														1	42.8	1			1	32.9528	1			1	91	1			1	63.5333	0
														1	68.3333	0			1	32.4271	0			1	15	1			1	21.3333	1
														1	16.9333	1			1	5.58522	0			1	1	1			1	19.1667	1
														1	20.3	1			1	11.3676	0			1	50	0			1	49.5	0
														1	73.3333	0			1	35.6797	0			1	8.6	0			1	49.4333	1
														1	63.5333	0			1	46.423	0			1	1.59	1			1	4.9	1
														1	21.3333	1			1	26.0862	1			1	6.09	1			1	12.4667	1
														1	22.5667	1			1	25.9548	1			1	0.19	1			1	70.8667	0
														1	19.1667	1			1	58.0205	0			1	7.71	0			1	1.06667	1
														1	49.5	0			1	28.8788	1			1	0.9	1			1	55.3667	1
														1	49.4333	1			1	43.0719	1			1	7.2	0			1	11.1667	1
														1	4.9	1			1	69.7166	0			1	5.87	0			1	27.2	1
														1	12.4667	1			1	121	0			1	5.42	0			1	28.3667	1
														1	70.8667	0			1	21	1			1	2.28	1			1	51.2333	0
														1	1.06667	1			1	75	0			1	1.86	1			1	1.9	1
														1	55.3667	1			1	165	0			1	2.82	1			1	24.3333	1
														1	42.6333	0			1	85	0			1	3.51	0			1	41.6667	0
														1	11.1667	1			1	87	0			1	4.89	0			1	41.6333	0
														1	27.2	1			1	51	0			1	6.74	0			1	19.8333	1
														1	28.3667	1			1	34	1			1	5.38	0			1	39.8333	0
														1	51.2333	0			1	20	1			1	2.04	1			1	6.5	1
														1	12.3333	0			1	43	0			1	6.03	1			1	39	1
														1	37.5	0			1	29	1			1	87.7	1			1	7	1
														1	29.1333	1			1	58	0			1	10.33	1			1	48	0
														1	1.9	1			1	89	1			1	4.87	1			1	31	0
														1	24.3333	1			1	131	0			1	103.7	0			1	6	0
														1	41.6667	0			1	101	0			1	8.27	1			1	3	1
														1	41.6333	0			1	25	1			1	79.87	1			1	2	1
														1	24.1333	1			1	67	0			1	46.7	1			1	24.5	1
														1	19.8333	1			1	83	0			1	63.87	0			1	11	1
														1	39.8333	0			1	96	0			1	27.97	0			1	9	1
														1	6.5	1			1	36	0			1	67.87	0			1	27	0
														1	39	1			1	175	1			1	20.93	0			1	10.5	1
														1	7	1			1	182	0			1	20.37	1			1	50.1027	0
														1	48	0			1	32	0			1	78.63	0			1	24.2464	0
														1	31	0			1	74	1			1	2.5	1			1	11.3676	0
														1	6	0			1	62	0			1	11.6	1			1	35.6797	0
														1	3	1			1	25	1			1	34.8	0			1	28.8788	1
														1	2	1			1	90	1			1	43.3667	0			1	43.0719	1
														1	24.5	1			1	40	1			1	60.7667	0			1	75	0
														1	11	1			1	85	0			1	33.8	1			1	165	0
														1	9	1			1	113	0			1	58.5333	0			1	68	0
														1	27	0			1	12	1			1	33.5667	1			1	85	0
														1	10.5	1			1	42	0			1	24.1	0			1	87	0
														1	121	0			1	52	1			1	39.6	1			1	34	1
														1	21	1			1	72	0			1	35.2	0			1	29	1
														1	75	0			1	14	1			1	42.8	1			1	102	0
														1	165	0			1	13	1			1	16.9333	1			1	131	0
														1	68	0			1	0	1			1	20.3	1			1	101	0
														1	85	0			1	153	0			1	73.3333	0			1	25	1
														1	34	1			1	38	1			1	63.5333	0			1	36	0
														1	20	1			1	150	1			1	21.3333	1			1	182	0
														1	43	0			1	28	1			1	54.3	0			1	74	1
														1	29	1			1	76	0			1	22.5667	1			1	25	1
														1	58	0			1	127	1			1	49.5	0			1	90	1
														1	102	0			1	108	0			1	49.4333	1			1	40	1
														1	8	1			1	127	0			1	4.9	1			1	85	0
														1	89	1			1	175	1			1	12.4667	1			1	113	0
														1	101	0			1	61	0			1	70.8667	0			1	12	1
														1	25	1			1	65	0			1	1.06667	1			1	72	0
														1	83	0			1	104	0			1	59.4667	0			1	42	0
														1	96	0			1	2	1			1	27.2	1			1	60	0
														1	36	0			1	13	1			1	51.2333	0			1	52	1
														1	175	1			1	14	1			1	12.3333	0			1	72	0
														1	182	0			1	134	0			1	37.5	0			1	14	1
														1	74	1			1	0	1			1	29.1333	1			1	153	0
														1	62	0			1	74	0			1	24.3333	1			1	18	0
														1	90	1			1	29	0			1	41.6667	0			1	150	1
														1	40	1			1	163	0			1	41.6333	0			1	28	1
														1	85	0			1	99	1			1	19.8333	1			1	76	0
														1	113	0			1	21	1			1	39.8333	0			1	127	1
														1	12	1			1	4	1			1	39	1			1	18	1
														1	72	0			1	23	1			1	31	0			1	142	0
														1	42	0			1	17	1			1	2	1			1	127	0
														1	60	0			1	103	1			1	11	1			1	175	1
														1	52	1			1	42	1			1	10.5	1			1	57	0
														1	72	0			1	55	1			1	89	1			1	65	0
														1	14	1			1	179	1			1	131	0			1	104	0
														1	0	1			1	23	1			1	90	1			1	13	1
														1	153	0			1	174	0			1	14	1			1	163	0
														1	18	0			1	26	1			1	153	0			1	99	1
														1	38	1			1	3	0			1	127	0			1	23	1
														1	150	1			1	60.8667	0			1	104	0			1	17	1
														1	28	1			1	57.4667	0			1	2	1			1	103	1
														1	127	1			1	56.5	1			1	163	0			1	42	1
														1	18	1			1	42.5	0			1	179	1			1	179	1
														1	108	0			1	54.5667	0			1	3	0			1	23	1
														1	43	0			1	55.3333	0			1	14.5667	1			1	26	1
														1	142	0								1	24.7667	0			1	3	0
														1	175	1								1	39.1	0			1	39.1	0
														1	57	0								1	20.2	0			1	36.6	0
														1	61	0								1	43.7	1			1	128.767	0
														1	65	0								1	36.6	0			1	102.233	0
														1	115	0								1	60.8667	0			1	38.0667	0
														1	2	1								1	73.0333	0			1	60.8667	0
														1	14	1								1	111.4	0			1	7.36667	1
														1	134	0								1	7.36667	1			1	28.4333	1
														1	0	1								1	11.5333	1			1	14.1667	1
														1	11	1								1	38.1	1			1	18.8333	0
														1	74	0								1	44.8667	1			1	38.1	1
														1	163	0								1	76.3	0			1	33.3667	1
														1	107	1								1	49.1667	0			1	76.3	0
														1	99	1								1	42.5	0			1	63.8667	0
														1	21	1								1	113.7	0			1	21.2	0
														1	4	1								1	50.6667	0			1	84.9667	0
														1	23	1								1	58.5333	0			1	60.2	0
														1	42	1								1	101.933	0			1	53.2333	0
														1	55	1								1	54.5667	0			1	56.7333	0
														1	179	1								1	67.8	0			1	25.9667	1
														1	23	1								1	57.7667	0			1	37.4	1
														1	26	1								1	71.9333	0			1	88.9333	0
														1	3	0								1	115.533	0			1	40.9667	1
														1	39.6333	0								1	66.6	0			1	47.6333	1
														1	26.2667	1								1	61.7333	0			1	61.9667	0
														1	60.7333	0								1	63.1333	0			1	97.1	0
														1	48	0								1	60.7333	0			1	61.8667	0
														1	39	0								1	47.0667	0			1	61.1333	0
														1	21	1								1	61.8333	0			1	76.1667	0
														1	15	1								1	28.3	0			1	80.3	0
														1	33	0								1	81	0			1	81	0
														1	44	0								1	48	0			1	39	0
														1	20	1								1	39	0			1	21	1
														1	47	0								1	21	1			1	15	1
														1	39	0								1	15	1			1	44	0
														1	61	0								1	33	0			1	20	1
														1	20	1								1	44	0			1	47	0
														1	42	0								1	20	1			1	39	0
														1	43	0								1	47	0			1	61	0
														1	52	1								1	39	0			1	42	0
														1	45	0								1	20	1			1	43	0
														1	34	1								1	42	0			1	52	1
														1	3	1								1	43	0			1	45	0
														1	44	0								1	34	1			1	34	1
														1	50	0								1	44	0			1	3	1
														1	10	1								1	10	1			1	50	0

## Sheet: Supplementary Figure 1
Figure S1A					Figure S1B															Figure S1G
Number	Compound Name	CAS	Inhibitor Rate (%)
1	Octopamine hydrochloride	770-05-8	-15.176
2	Carbimazole	22232-54-8	8.97361
3	Amstat	1197-18-8	-21.6569
4	Sulfapyridine	144-83-2	53.1085
5	Ribavirin	36791-04-5	37.9619
6	Flavoxate hydrochloride	3717-88-2	8.88563
7	4-Methylpyrazole	7554-65-6	14.3988
8	Rifapentine	61379-65-5	22.8886
9	Zileuton	111406-87-2	33.5484
10	Flubendazole	31430-15-6	-18.1672
11	Losartan	114798-26-4	-32.8446
12	Ranolazine	95635-55-5	-12.346
13	Carbenicillin disodium	4800-94-6	48.8856
14	Floxuridine	50-91-9	32.434
15	Buflomedil hydrochloride	35543-24-9	34.3255
16	6-Aminocaproic acid	60-32-2	22.5073
17	Trimethoprim	738-70-5	33.2405
18	Acetylcysteine	616-91-1	33.2551
19	Betaine hydrochloride	590-46-5	26.4956		Figure S1C
20	Arbutin	497-76-7	32.8152																	Figure S1H
21	Candesartan Cilexetil	145040-37-5	46.6862
22	Trimebutine maleate	34140-59-5	7.43402																		A549			H2030			H1650			H1975
23	Coenzyme Q10	303-98-0	16.5982																	CsA (0 μM)	1.03833	0.969492	0.99215	0.900527	0.941423	1.15805	1.05197	0.980603	0.967427	1.08977	1.04478	0.865453
24	Quinine	130-95-0	-11.1877																	CsA (3 μM)	0.667274	0.597514	0.5623	0.629078	0.564989	0.641518	1.00348	0.93859	0.776886	0.845915	0.678114	0.784077
25	Ropivacaine	84057-95-4	45.3079																	CsA (10 μM)	0.402787	0.258743	0.304885	0.339182	0.455528	0.342307	0.683199	0.885717	0.691571	0.585598	0.801202	0.67195
26	Isotretinoin	4759-48-2	21.8035
27	Chloroquine diphosphate	50-63-5	47.0528
28	Chloquinan	72-80-0	54.6774																	Figure S1I
29	Oxybuprocaine hydrochloride	5987-82-6	44.0763
30	Choline chloride	67-48-1	47.8006																		A549			H2030			H1650			H1975
31	L-Thyroxine	51-48-9	33.651																	CsA (0 μM)	1.029	0.97	1.001	1.084	0.95	0.966	1.01687	0.911772	1.09469	1.08173	1.07925	0.857657
32	Secnidazole	3366-95-8	30.6745																	CsA (3 μM)	0.756498	0.64289	0.7175	0.386227	0.415511	0.499	0.76744	0.831313	0.803325	0.81037	0.865537	0.798286
33	Sulfamerazine	127-79-7	45.9237																	CsA (10 μM)	0.523248	0.41242	0.4285	0.188161	0.281	0.2565	0.768604	0.755278	0.641775	0.754587	0.818214	0.770669
34	Cefepime Dihydrochloride Monohydrate	123171-59-5	12.5953
35	Labetalol hydrochloride	32780-64-6	31.0557
36	Cilnidipine	132203-70-4	11.1144																	Figure S1J
37	Isoconazole nitrate	24168-96-5	57.7126
38	Dirithromycin	62013-04-1	-6.84751																		A549			H2030			H1650			H1975
39	Actarit	18699-02-0	1.42229																	CsA (0 μM)	1.0285	1	0.9715	0.9325	1.039	1.0285	1.11518	0.96804	0.941561	0.820821	1.07552	1.13371
40	Sorafenib tosylate	475207-59-1	59.4135																	CsA (3 μM)	0.64215	0.666046	0.708	0.572497	0.476323	0.462	0.820537	0.759904	0.968194	0.77059	0.948298	0.830069
41	Ciclopirox	29342-05-0	37.7713		Figure S1D															CsA (10 μM)	0.270625	0.246299	0.3155	0.339333	0.366768	0.282	0.78367	0.8068	0.798316	0.711192	0.744621	0.739854
42	Pidotimod	121808-62-6	54.5748
43	Roflumilast	162401-32-3	45.5718			A549			H2030
44	Enalapril Maleate	76095-16-4	45.6305		CsA (0 μM)	1.0352	0.9795	0.9853	1.08672	1.01726	0.89602
45	Streptomycin sulfate	3810-74-0	36.1437		CsA (3 μM)	1.03496	1.05882	1.0205	1.08346	0.96482	0.98172
46	Memantine hydrochloride	41100-52-1	33.6771		CsA (10 μM)	1.04304	1.01273	0.98103	1.05486	1.02492	0.95522
47	(R)-Naproxen	23979-41-1	-17.0191
48	Moxifloxacin hydrochloride	186826-86-8	-10.6756
49	Benorilate	5003-48-5	4.79629		Figure S1E
50	5,5-Dimethyloxazolidine-2,4-dione	695-53-4	27.7205
51	Dyclonine hydrochloride	536-43-6	16.1166
52	Amikacin Sulfate Salt	149022-22-0	18.6952
53	Racecadotril	81110-73-8	-7.22022
54	Pramipexole	104632-26-0	29.345
55	Anisodamine	17659-49-3	-5.07994
56	Amifampridine	54-96-6	4.92522
57	Thalidomide	50-35-1	-35.5338
58	Diclofenac	15307-86-5	-3.12017
59	Idebenone	58186-27-9	7.47808
60	Glycerophosphocholine	28319-77-9	4.82207
61	Anethole trithione	532-11-6	-17.8442
62	Clindamycin HCl	21462-39-5	15.8329
63	Fenipentol	583-03-9	37.2873
64	Itraconazole	84625-61-6	30.4538
65	Naproxen	22204-53-1	6.80763
66	Carbasalate Calcium	5749-67-7	8.09696
67	L-(-)-α-Methyldopa	555-30-6	-6.91078
68	Fusidine	6990-06-3	-17.7153
69	Isoniazid	54-85-3	-4.61578
70	Donepezil HCl	120011-70-3	33.3161
71	Gastrodenol	57644-54-9	11.5008
72	Sodium 4-aminosalicylate dihydrate	6018-19-5	-31.2532
73	Probucol	23288-49-5	5.80196
74	Primaquine diphosphate	63-45-6	-28.7261
75	Omeprazole	73590-58-6	18.5405
76	Mepivacaine hydrochloride	1722-62-9	35.3017
77	Fluconazole	86386-73-4	-59.2058
78	Piceatannol	10083-24-6	-18.231
79	Pirfenidone	53179-13-8	-34.5023
80	Fosfomycin calcium	26016-98-8	1.98556
81	Inosine	58-63-9	-4.56421		Figure S1F
82	Mebendazole	31431-39-7	-12.5838
83	Chitosan	9012-76-4	-33.0583
84	Valsartan	137862-53-4	-10.2372
85	Vanatone	70-70-2	-13.6153
86	Bendazac L-lysine	81919-14-4	4.48685
87	Dendrid	54-42-2	11.475
88	Simvastatin	79902-63-9	35.0696
89	Sofosbuvir	1190307-88-0	23.2797
90	Uridine	58-96-8	24.6361
91	Cetylpyridinium chloride monohydrate	6004-24-6	33.4804
92	Warfarin sodium	129-06-6	30.6242
93	Trometamol	77-86-1	26.3013
94	Strontium ranelate	135459-87-9	37.693
95	Piracetam	7491-74-9	31.3189
96	2-Pyridinealdoxime methochloride	51-15-0	29.6427
97	Tripelennamine hydrochloride	154-69-8	25.9043
98	Tolazoline hydrochloride	59-97-2	16.8063
99	Bupivacaine hydrochloride	18010-40-7	25.9594
100	4-Biphenylacetic acid	5728-52-9	24.0075
101	Aminoguanidine hydrochloride	1937-19-5	31.7159
102	Clofibric acid	882-09-7	32.7636
103	L(-)-Carnitine	541-15-1	25.1654
104	Betamethasone 17-valerate	2152-44-5	39.2589
105	Chlortetracycline hydrochloride	64-72-2	34.0979
106	Meloxicam	71125-38-7	32.3666
107	Rutin	153-18-4	39.9206
108	Sitagliptin	486460-32-6	30.3595
109	Hydroxychloroquine sulfate	747-36-4	48.2135
110	Salicylamide	65-45-2	29.5434
111	Xylitol	87-99-0	34.1641
112	Urethane	51-79-6	36.8439
113	Ibuprofen	15687-27-1	38.2334
114	Fluoromethalone	426-13-1	31.1866
115	Ozagrel hydrochloride	78712-43-3	33.6899
116	Sulfamethoxazole	723-46-6	33.9215
117	Ropivacaine hydrochloride	98717-15-8	36.4799
118	Pranoprofen	52549-17-4	30.8447
119	Sulfanilamide	63-74-1	12.9576
120	Enoxacin Sesquihydrate	84294-96-2	6.38509
121	Praziquantel	55268-74-1	45.8315
122	Phenytoin sodium	630-93-3	45.2801
123	Sodium cromoglycate	15826-37-6	33.9656
124	Eprazinone dihydrochloride	10402-53-6	31.2307
125	Cortisone acetate	50-04-4	27.5033
126	Felodipine	72509-76-3	24.4265
127	Naftopidil	57149-07-2	25.8932
128	Mefenamic acid	61-68-7	18.1187
129	Nicotinamide	98-92-0	34.2854
130	Podophyllotoxin	518-28-5	40.483
131	Broxyquinoline	521-74-4	21.3167
132	Lomefloxacin hydrochloride	98079-52-8	36.4579
133	Hesperetin	520-33-2	40.3838
134	Bisacodyl	603-50-9	47.537
135	Oxcarbazepine	28721-07-5	28.9451
136	Citicoline	987-78-0	53.1052
137	Sulfabenzamide	127-71-9	62.1897
138	Paromomycin Sulfate	1263-89-4	65.5416
139	D-Pantothenic acid sodium salt	867-81-2	57.4595
140	Ketoconazole	65277-42-1	78.8629
141	D-Sorbitol	50-70-4	72.9031
142	Benzocaine	94-09-7	63.2313
143	Dopamine hydrochloride	62-31-7	25.742
144	Losartan potassium	124750-99-8	19.9624
145	Foscarnet sodium	63585-09-1	-5.18443
146	Gemcitabine	95058-81-4	60.1065
147	Gimeracil	103766-25-2	46.7617
148	Piroxicam	36322-90-4	56.6763
149	Metoprolol Succinate	98418-47-4	44.5454
150	Estradiol valerate	979-32-8	60.5451
151	Nimesulide	51803-78-2	47.1298
152	Tolmetin	26171-23-3	69.3476
153	Guaiacol	90-05-1	64.962
154	Stavudine	3056-17-5	47.2394
155	Levetiracetam	102767-28-2	56.9269
156	Riluzole	1744-22-5	30.1825
157	Anastrozole	120511-73-1	25.2173
158	Ganciclovir	82410-32-0	36.2362
159	Candesartan	139481-59-7	23.7137
160	Atorvastatin Calcium	134523-03-8	69.8723
161	Ketoprofen	22071-15-4	71.5561
162	Toradol	74103-07-4	41.1074
163	4-Methylumbelliferone	90-33-5	67.703
164	Busulfan	55-98-1	43.1514
165	Gemfibrozil	25812-30-0	67.656
166	Lidocaine Hydrochloride hydrate	6108-05-0	53.0112
167	Edaravone	89-25-8	0.931945
168	Sulfalen	152-47-6	41.123
169	Methocarbamol	532-03-6	30.4252
170	Dexibuprofen	51146-56-6	51.8991
171	Erythromycin	114-07-8	46.2683
172	Hodostin	51-60-5	60.8427
173	Atomoxetine hydrochloride	82248-59-7	61.6415
174	Fluorouracil	51-21-8	66.591
175	Mesalamine	89-57-6	70.0133
176	Sulfameter	651-06-9	60.7644
177	Diphenylpyraline hydrochloride	132-18-3	66.3952
178	Methylthiouracil	56-04-2	4.28381
179	Pyridoxal phosphate	54-47-7	47.0062
180	Dronedarone hydrochloride	141625-93-6	-0.52066
181	Levofloxacin Hemihydrate	138199-71-0	43.1636
182	Gefitinib	184475-35-2	69.9717
183	Vinpocetine	42971-09-5	57.0458
184	Etomidate	33125-97-2	69.9943
185	Erlotinib hydrochloride	183319-69-9	78.489
186	Ataluren	775304-57-9	62.8976
187	Fludarabine Phosphate	75607-67-9	67.7363
188	Canrenone	976-71-6	-29.7114
189	Nitisinone	104206-65-7	9.16242
190	Sulfinpyrazone	57-96-5	38.3362
191	Griseofulvin	126-07-8	61.76
192	nafcillin sodium	7177-50-6	64.85
193	Hexamethonium Bromide	55-97-0	66.1856
194	Tetracycline hydrochloride	64-75-5	63.5144
195	Nadifloxacin	124858-35-1	47.9626
196	Dimetridazole	551-92-8	75.4273
197	Amiodarone hydrochloride	19774-82-4	74.1822
198	Cholic Acid	81-25-4	72.06
199	Diphenidol hydrochloride	3254-89-5	75.6536
200	Amitriptyline hydrochloride	549-18-8	30.4131
201	Clarithromycin	81103-11-9	27.6684
202	Sulfasalazine	599-79-1	46.6723
203	Sinomenine hydrochloride	6080-33-7	50.4188
204	Raloxifene hydrochloride	82640-04-8	61.6582
205	Gamma-Oryzanol	11042-64-1	64.9745
206	Octenidine Dihydrochloride	70775-75-6	75.8857
207	Pikamilone	34562-97-5	53.9162
208	Moroxydine hydrochloride	3160-91-6	55.5801
209	Diflunisal	22494-42-4	71.047
210	Epinephrine bitartrate	51-42-3	68.1154
211	Tolbutamide	64-77-7	71.794
212	Niflumic acid	4394-00-7	60.8602
213	Gallic acid	149-91-7	46.1064
214	Febuxostat	144060-53-7	64.8896
215	Sulfadoxine	2447-57-6	61.2564
216	Bifendatatum	73536-69-3	67.3005
217	Niclosamide	50-65-7	62.5693
218	Clioquinol	130-26-7	55.4895
219	Nitazoxanide	55981-09-4	56.3384
220	Fluocinolone acetonide	67-73-2	64.8331
221	Trichlormethiazide	133-67-5	66.1913
222	Vandetanib	443913-73-3	6.46859
223	Ursodeoxycholic acid	128-13-2	33.0391
224	Piribedil	3605-01-4	23.5207
225	Levosulpiride	23672-07-3	-8.99408
226	Venlafaxine hydrochloride	99300-78-4	18.3432
227	Tylosin tartrate	74610-55-2	10.8284
228	Empagliflozin	864070-44-0	18.284
229	Isoferulic acid	537-73-5	20.0592
230	Triamcinolone acetonide	76-25-5	-13.1361
231	Pargyline hydrochloride	306-07-0	-30.6805
232	Aciclovir	59277-89-3	-20.7101
233	cis-Anethol	104-46-1	30.8876
234	Ethopabate	59-06-3	-33.6095
235	Pranoprofen	52549-17-4	-14.142
236	Albendazole	54965-21-8	-57.8402
237	Tacrine hydrochloride hydrate	206658-92-6	-25.0296
238	Osimertinib	1421373-65-0	55.5917
239	Cyanoacetohydrazide	140-87-4	8.84615
240	Nitrofurantoin	67-20-9	23.3136
241	Loxoprofen	68767-14-6	23.5503
242	Azlocillin sodium	37091-65-9	-13.3136
243	Metformin hydrochloride	1115-70-4	-35.7988
244	Fudosteine	13189-98-5	3.01775
245	Stiripentol	49763-96-4	-24.2604
246	Dipyron	68-89-3	-46.3018
247	Pemetrexed acid	137281-23-3	2.51479
248	Sulfadiazine	68-35-9	-20.2367
249	ALA hydrochloride	5451-09-2	-69.5562
250	Spiculisporic Acid	469-77-2	-28.7574
251	Acebutolol hydrochloride	34381-68-5	3.60947
252	Pempidine	79-55-0	-10.355
253	Sodium ceftiofur	104010-37-9	-10.4734
254	Ethinamide	536-33-4	-2.86982
255	Diclofenac diethylamine	78213-16-8	-38.2249
256	Epalrestat	82159-09-9	38.9349
257	Imatinib Mesylate	220127-57-1	-10.4438
258	Methotrexate	59-05-2	-21.8935
259	Mycophenolic acid	24280-93-1	-46.1243
260	Bumetanide	28395-03-1	10.3254
261	Nifuratel	4936-47-4	-0.88757
262	Capecitabine	154361-50-9	29.8817
263	Sodium gluconate	527-07-1	25.1479
264	Etoricoxib	202409-33-4	-48.7278
265	Chloroquine diphosphate	50-63-5	20.3079
266	Chloquinan	72-80-0	8.68364
267	Doxifluridine	3094-09-5	-16.0647
268	Cinchonidine	485-71-2	15.9069
269	Aminopar	65-49-6	19.8737
270	Silver sulfadiazine	22199-08-2	12.986
271	PAMBA	56-91-7	26.9785
272	Terazosin hydrochloride	63074-08-8	32.8399
273	Deferidone	30652-11-0	25.4589
274	Enoxolone	471-53-4	-8.50602
275	Thioctic acid	1077-28-7	-27.689
276	Bromisoval	496-67-3	11.1309
277	Levodopa	59-92-7	-39.5303
278	Terbinafine hydrochloride	78628-80-5	-7.18374
279	Pamidronate disodium salt	57248-88-1	12.0782
280	Oxiracetam	62613-82-5	-0.15788
281	Alibendol	26750-81-2	-24.0182
282	Baicalein	491-67-8	26.1496
283	Diclazuril	101831-37-2	-12.7689
284	Celecoxib	169590-42-5	15.8871
285	Capitrol	773-76-2	-19.479
286	L-Menthol	2216-51-5	-14.2688
287	Ferulic Acid	1135-24-6	-60.1934
288	Monobenzone	103-16-2	-3.09848
289	Irbesartan	138402-11-6	42.7077
290	Gabapentin	60142-96-3	-10.3612
291	Calcium gluconate	299-28-5	18.3343
292	Vincamine	1617-90-9	5.3878
293	Butoconazole nitrate	64872-77-1	-9.43359
294	Trimebutine	39133-31-8	8.34813
295	Benactyzine hydrochloride	57-37-4	-29.9388
296	Artemisinin	63968-64-9	-15.8871
297	Cephalexin	15686-71-2	25.301
298	Betaine	107-43-7	-5.03256
299	Sulfathiazole	72-14-0	-33.4912
300	Isatin	91-56-5	-36.4515
301	Chlorpheniramine maleate	113-92-8	-3.47346
302	Norfloxacin	70458-96-7	-44.3063
303	Aquacrine	53-16-7	-15.078
304	Dypyridamole	58-32-2	-66.568
305	Metadoxine	74536-44-0	37.6949
306	Chlorpropamide	94-20-2	33.6294
307	Hydroxyurea	127-07-1	12.8676
308	Fluorocytosine	2022-85-7	-3.2761
309	Cefazolin sodium salt	27164-46-1	48.1942
310	Benzydamine hydrochloride	132-69-4	-7.75607
311	Diclofenac sodium	15307-79-6	37.9218
312	Lincomycin hydrochloride monohydrate	7179-49-9	52.4867
313	Hydroxychloroquine sulfate	747-36-4	52.5755
314	Guaifenesin	93-14-1	58.955
315	Fenofibric acid	42017-89-0	45.2931
316	Aceglutamide	2490-97-3	39.0468
317	Methimazole	60-56-0	55.8023
318	Ornidazole	16773-42-5	-19.5678
319	Econazole	27220-47-9	15.3493
320	Sulfamethazine	57-68-1	-19.3458
321	Acetazolamide	59-66-5	20.3375
322	Phenylbutazone	50-33-9	21.048
323	Amantadine hydrochloride	665-66-7	35.8496
324	Methyl Aminolevulinate Hydrochloride	79416-27-6	45.1155
325	Ethisterone	434-03-7	-5.10657
326	Tetracycline	60-54-8	-33.5702
327	Otilonium bromide	26095-59-0	49.4671
328	Amodiaquine hydrochloride	6398-98-7	35.9828
329	Cloperastine hydrochloride	14984-68-0	50.222
330	Batyl alcohol	544-62-7	-14.5056
331	Valethamate bromide	90-22-2	-17.8064
332	Oxolamine citrate	1949-20-8	-13.6915
333	Sulfadimethoxine	122-11-2	-1.15453
334	Phenothiazine	92-84-2	24.6152
335	Naproxen sodium	26159-34-2	-7.96329
336	DL-Penicillamine	52-66-4	14.2836
337	Hesperidin	520-26-3	47.5429
338	Acexamic Acid	57-08-9	37.2558
339	Pargyline	555-57-7	42.2587
340	Hexetidine	141-94-6	53.3156
341	Escin	6805-41-0	-12.315
342	Econazole nitrate	24169-02-6	-3.43398
343	Histamine	51-45-6	13.2771
344	Acetaminophen	103-90-2	3.07875
345	Kanamycin sulfate	25389-94-0	-21.6992
346	Nalidixic acid sodium salt	3374-05-8	-1.18413
347	Allopurinol	315-30-0	54.5737
348	Triclabendazole	68786-66-3	16.5779
349	Omeprazole sulfide	73590-85-9	-23.8603
350	Flunarizine dihydrochloride	30484-77-6	38.2031
351	Naringin	10236-47-2	4.01125
352	Rimantadine hydrochloride	1501-84-4	39.7276
353	Berberine hydrochloride	633-65-8	27.1851
354	Pramoxine hydrochloride	637-58-1	45.4588
355	Hexylresorcinol	136-77-6	31.0109
356	Miconazole	22916-47-8	66.3919
357	Carbamazepine	298-46-4	59.2691
358	Mercaptopurine	50-44-2	18.7558
359	Thioisonicotinamide	2196-13-6	54.0436
360	Phenformin hydrochloride	834-28-6	64.0902
361	Fosfomycin calcium	26016-98-8	53.8258
362	Ceftiofur hydrochloride	103980-44-5	30.2333
363	Sulfamethazine sodium salt	1981-58-4	12.2395
364	Andrographolide	5508-58-7	10.1555
365	Fluoxetine hydrochloride	56296-78-7	27.3873
366	Levamisole hydrochloride	16595-80-5	32.7994
367	Adenosine	58-61-7	15.4588
368	Sertraline hydrochloride	79559-97-0	63.4992
369	Clotrimazole	23593-75-1	66.3764
370	Salicoside	138-52-3	47.0607
371	Diltiazem hydrochloride	33286-22-5	58.3204
372	Bromhexine hydrochloride	611-75-6	54.1058
373	Bupropion hydrochloride	31677-93-7	50.3266
374	4-Aminobutyric acid	56-12-2	4.96112
375	Cyproheptadine hydrochloride	41354-29-4	-26.0031
376	Meglumine	6284-40-8	15.9876
377	Alverine citrate	5560-59-8	-10.2644
378	Clorprenaline hydrochloride	6933-90-0	30.2333
379	Chenodeoxycholic acid	474-25-9	5.08554
380	Oxfendazole	53716-50-0	62.7061
381	Rifampicin	13292-46-1	47.4028
382	Tetramisole hydrochloride	5086-74-8	41.7885
383	Tolfenamic Acid	13710-19-5	52.3639
384	Loperamide hydrochloride	34552-83-5	57.4028
385	Baclofen	1134-47-0	52.1306
386	Higenamine Hydrochloride	11041-94-4	23.2348
387	Mesna	19767-45-4	9.2846
388	Folic acid	59-30-3	42.3017
389	Tegafur	17902-23-7	34.3079
390	Pyrazinamide	98-96-4	40.1711
391	Eplerenone	107724-20-9	31.5397
392	Mebeverine hydrochloride	2753-45-9	38.7558
393	Doxycycline hyclate	24390-14-5	59.9067
394	Flutamide	13311-84-7	54.5879
395	Lamivudine	134678-17-4	58.7714
396	Hydroxyprogesterone	68-96-2	48.9736
397	Moxisylyte hydrochloride	964-52-3	42.7527
398	Corvotone	59-26-7	-36.9137
399	Crotamiton	483-63-6	-15.7663
400	CsA	59865-13-3	85.6241
401	Sulbactam	68373-14-8	12.5209
402	Almotriptan Malate	181183-52-8	-9.06616
403	Esmolol hydrochloride	81161-17-3	19.0536
404	Ebastine	90729-43-4	28.6641
405	Carbinoxamine Maleate Salt	3505-38-2	39.3007
406	Apalutamide	956104-40-8	11.16
407	Ibandronate sodium	138844-81-2	14.5519
408	Nafamostat mesylate	82956-11-4	-7.28643
409	Zanamivir	139110-80-8	14.8241
410	Belinostat	414864-00-9	46.629
411	Avanafil	330784-47-9	22.5293
412	Torezolid	856866-72-3	33.3543
413	Lopinavir	192725-17-0	51.675
414	Daclatasvir dihydrochloride	1009119-65-6	51.361
415	Acemetacin	53164-05-9	33.4799
416	Abemaciclib	1231929-97-7	46.8384
417	Ponatinib	943319-70-8	64.2169
418	EPZ6438	1403254-99-8	46.6918
419	Bortezomib	179324-69-7	-28.5804
420	Trelagliptin succinate	1029877-94-8	-23.1993
421	ABT-199	1257044-40-8	32.0352
422	Rosuvastatin calcium	147098-20-2	32.3283
423	Pimavanserin	706779-91-1	61.2856
424	Tiratricol	51-24-1	-20.8333
425	Cinacalcet hydrochloride	364782-34-3	26.5494
426	Lincomycin hydrochloride	859-18-7	18.8233
427	Duvelisib	1201438-56-3	37.5209
428	Aprepitant	170729-80-3	40.4523
429	Vonoprazan fumarate	1260141-27-2	2.0938
430	Neostigmine bromide	114-80-7	-42.8601
431	Parecoxib	198470-84-7	-12.9188
432	Ulipristal acetate	126784-99-4	51.9263
433	Telbivudine	3424-98-4	13.6935
434	Clobetasol propionate	25122-46-7	49.2462
435	Peramivir Trihydrate	1041434-82-5	-49.0997
436	Alogliptin Benzoate	850649-62-6	-21.7127
437	17-Beta-Estradiol-3,17-Dipropionate	113-38-2	21.1055
438	Rufinamide	106308-44-5	7.91457
439	Scopolamine HBr trihydrate	6533-68-2	-6.3861
440	Edoxaban Tosylate Monohydrate	1229194-11-9	21.6918
441	Indapamide	26807-65-8	-30.2973
442	Lercanidipine	100427-26-7	30.2345
443	Valganciclovir hydrochloride	175865-59-5	46.973
444	Idelalisib	870281-82-6	3.10327
445	Camostat mesilate	59721-29-8	38.545
446	Baricitinib Phosphate	1187595-84-1	37.8498
447	Nortriptyline hydrochloride	894-71-3	57.419
448	Efavirenz	154598-52-4	50.3137
449	Doxepin hydrochloride	1229-29-4	54.0614
450	Tianeptine sodium	30123-17-2	46.583
451	Tropicamide	1508-75-4	24.4531
452	Ibudilast	50847-11-5	18.7553
453	Lyothyronine	6893-02-3	6.63049
454	Ramelteon	196597-26-9	17.0934
455	Fosinopril sodium	88889-14-9	41.4448
456	Dacomitinib	1110813-31-4	51.9078
457	Thiamphenicol	15318-45-3	42.0383
458	Carteolol hydrochloride	51781-21-6	29.9135
459	Dapagliflozin	461432-26-8	31.9654
460	Lornoxicam	70374-39-9	27.9634
461	Mitiglinide calcium	207844-01-7	35.6792
462	Famotidine	76824-35-6	57.843
463	Carmofur	61422-45-5	-51.5008
464	Ritodrine hydrochloride	23239-51-2	-36.2218
465	Fosfosal	6064-83-1	-17.2969
466	Deferasirox	201530-41-8	4.4599
467	Alosetron hydrochloride	122852-69-1	28.0312
468	Mechlorethamine hydrochloride	55-86-7	52.4504
469	Orphenadrine hydrochloride	341-69-5	48.6179
470	Aliskiren hemifumarate	173334-58-2	34.6447
471	LCZ696	936623-90-4	8.80109
472	Streptozocin	18883-66-4	43.2084
473	Iloperidone	133454-47-4	11.1413
474	Methacholine Chloride	62-51-1	37.4767
475	DL-trihexyphenidyl hydrochloride	58947-95-8	24.2496
476	Trametinib	871700-17-3	-1.18704
477	Gliclazide	21187-98-4	13.7358
478	Pirenzepine dihydrochloride	29868-97-1	27.1324
479	Myclobutanil	88671-89-0	30.3544
480	2-[(4-methoxy-3-methyl-pyridin-2-yl)methylsulfinyl]-5-pyrrol-1-yl-3H-benzoimidazole	172152-36-2	-6.02001
481	Triflupromazine hydrochloride	1098-60-8	49.9915
482	Carvedilol	72956-09-3	27.4038
483	Levodropropizine	99291-25-5	42.8523
484	Cilostazol	73963-72-1	16.3473
485	Pentoxifylline	6493-05-6	35.9335
486	Erythromycin ethylsuccinate	1264-62-6	27.3698
487	Sulfacetamide sodium	127-56-0	19.8372
488	Atenolol	29122-68-7	-9.94914
489	Nicorandil	65141-46-0	28.708
490	Lansoprazole	103577-45-3	1.91251
491	Bucetin	1083-57-4	20.7121
492	Clofazimine	2030-63-9	25.0051
493	Thimerosal	54-64-8	30.9461
494	Sodium Nitroprusside	14402-89-2	37.3143
495	Isoxsuprine hydrochloride	579-56-6	37.9858
496	Betahistine mesylate	54856-23-4	-36.0732
497	Abbolactone	52-01-7	-52.2686
498	Prochlorperazine Maleate	84-02-6	55.4222
499	Pranlukast	103177-37-3	1.15972
500	Orbifloxacin	113617-63-3	11.9837
501	Sulfogaiacol	1321-14-8	-7.83316
502	Thioproline	444-27-9	30.3154
503	Carbachol	51-83-2	32.8383
504	Mephenesin	59-47-2	-66.9379
505	Manidipine dihydrochloride	89226-75-5	49.8271
506	Brompheniramine hydrogen maleate	980-71-2	36.8871
507	Maprotiline hydrochloride	10347-81-6	3.54018
508	Dibucaine hydrochloride	61-12-1	8.66734
509	Balofloxacin	127294-70-6	4.49644
510	Pheniramine maleate	132-20-7	-10.8647
511	Fluphenazine hydrochloride	146-56-5	10.234
512	Prasugrel	150322-43-3	29.2981
513	Timolol Maleate	26921-17-5	-10.824
514	Ipriflavone	35212-22-7	23.6216
515	Eprodisate disodium	36589-58-9	16.2564
516	Cephradine	38821-53-3	20.3052
517	Vagistat	65899-73-2	11.3734
518	Cetirizine dihydrochloride	83881-52-1	-14.8525
519	Xylometazoline hydrochloride	1218-35-5	-5.63581
520	Mirtazapine	85650-52-8	4.53713
521	Pioglitazone	111025-46-8	-66.5921
522	Amlodipine Besylate	111470-99-6	-10.295
523	Fenoprofen calcium dihydrate	53746-45-5	17.1719
524	Zonisamide	68291-97-4	1.30214
525	Ranolazine dihydrochloride	95635-56-6	6.85656
526	Flopropione	2295-58-1	-11.1089
527	Lactitol monohydrate	81025-04-9	-7.65005
528	Methazolamide	554-57-4	19.6338
529	Tizanidine hydrochloride	64461-82-1	24.7202
530	Roxatidine Acetate hydrochloride	93793-83-0	11.821
531	Lafutidine	118288-08-7	44.0947
532	(S)-(+)-Clopidogrel hydrogen sulfate	120202-66-6	42.7975
533	Dantrolene sodium salt	14663-23-1	34.1004
534	Clemastine fumarate	14976-57-9	55.0254
535	Pantoprazole Sodium Hydrate	164579-32-2	58.0823
536	Cefadroxil	50370-12-2	63.5533
537	Pramiracetam	68497-62-1	62.414
538	Oxantel Pamoate	68813-55-8	58.4208
539	Amorolfine hydrochloride	78613-38-4	44.4896
540	Azelastine hydrochloride	79307-93-0	-41.1619
541	Loteprednol etabonate	82034-46-6	4.69261
542	Cefdinir	91832-40-5	19.5037
543	Valdecoxib	181695-72-7	35.8376
544	Depofemin	313-06-4	30.6035
545	Prednisolone-21-acetate	52-21-1	22.0981
546	Folinic Acid Calcium Salt Pentahydrate	6035-45-6	41.9628
547	Meropenem	96036-03-2	40.5415
548	Voriconazole	137234-62-9	54.5403
549	Solifenacin succinate	242478-38-2	51.0434
550	Valpramide	2430-27-5	44.7152
551	Cinepazide maleate	26328-04-1	54.7208
552	Diazoxide	364-98-7	-34.4726
553	Diperodon hydrochloride	537-12-2	-8.97913
554	Quinidine hydrochloride	6151-40-2	42.9667
555	Benazepril hydrochloride	86541-74-4	45.9222
556	Amiloride hydrochloride	2016-88-8	41.8725
557	Lenvatinib	417716-92-8	40.5189
558	Pemetrexed disodium	150399-23-8	59.4247
559	Phenylindione	83-12-5	26.1478
560	Proparacaine hydrochloride	5875-06-9	41.3085
561	Mizolastine	108612-45-9	57.6086
562	Tolterodine tartrate	124937-52-6	27.7609
563	Trimethadione	127-48-0	51.6864
564	Minaprine dihydrochloride	25905-77-5	44.185
565	Miltefosine	58066-85-6	31.9684
566	Chlorprothixene hydrochloride	6469-93-8	11.1675
567	Anagrelide	68475-42-3	41.2747
568	Eletriptan HBr	177834-92-3	24.6926
569	Urapidil	34661-75-1	13.3108
570	Fenspiride hydrochloride	5053-08-7	33.7507
571	Hydroxyzine Pamoate	10246-75-0	33.9425
572	Hydrocortisone butyrate	13609-67-1	20.3159
573	Methscopolamine	155-41-9	57.2814
574	Fipexide	34161-24-5	34.687
575	Glafenine	3820-67-5	51.145
576	Pipemidic acid	51940-44-4	30.2438
577	Pravastatin sodium	81131-70-6	-11.0441
578	Thioridazine hydrochloride	130-61-0	68.8302
579	Meticrane	1084-65-7	27.2194
580	Sumatriptan succinate	103628-48-4	37.6943
581	Famprofazone	22881-35-2	58.1769
582	Tilorone dihydrochloride	27591-69-1	64.4295
583	Oxeladin citrate	52432-72-1	55.144
584	Diphemanil mesylate	62-97-5	40.1835
585	Mitoxantrone hydrochloride	70476-82-3	60.3857
586	Metyrapone	54-36-4	-0.11894
587	Orciprenaline sulfate	5874-97-5	-17.6111
588	Isoxicam	34552-84-6	-4.89338
589	Bephenium Hydroxynaphthoate	3818-50-6	-40.8971
590	Nilutamide	63612-50-0	21.3831
591	Molsidomine	25717-80-0	54.3284
592	Theophylline-7-acetic acid	652-37-9	3.72101
593	Hydralazine hydrochloride	304-20-1	39.6058
594	Ramipril	87333-19-5	59.808
595	Benztropine mesylate	132-17-2	15.2239
596	Diethylcarbamazine citrate	1642-54-2	6.83884
597	Trazodone hydrochloride	25332-39-2	9.50641
598	Sulfachloropyridazine	80-32-0	-3.15181
599	Cefotiam hydrochloride	66309-69-1	27.1515
600	Citalopram HBr	59729-32-7	36.9807
601	Fludrocortisone acetate	514-36-3	18.1803
602	Disopyramide	3737-09-5	-11.0696
603	Dihydrostreptomycin sulfate	5490-27-7	10.8742
604	Benserazide hydrochloride	14919-77-8	36.7768
605	Chlormadinone acetate	302-22-7	45.5951
606	Pentamidine isethionate	140-64-7	49.8004
607	Pizotifen	15574-96-6	59.859
608	Rabeprazole Related Compound E	117977-21-6	52.4934
609	Rosiglitazone maleate	155141-29-0	16.6256
610	Itopride hydrochloride	122892-31-3	15.844
611	Acetylspiramycin	24916-51-6	24.0336
612	Articaine HCl	23964-57-0	16.4302
613	Mestranol	72-33-3	28.2984
614	Pazufloxacin Mesylate	163680-77-1	14.4423
615	Naftifine hydrochloride	65473-14-5	37.7538
616	Diammonium Glycyrrhizinate	79165-06-3	47.9738
617	Paclitaxel	33069-62-4	61.0993
618	Azithromycin	83905-01-5	30.0654
619	Methyl hesperidin	11013-97-1	30.9065
620	Guanethidine Monosulfate	645-43-2	24.8747
621	Imperatorin	482-44-0	48.0321
622	Forsythin	487-41-2	51.4329
623	Tetrandrine	518-34-3	65.7878
624	Reserpine	50-55-5	43.141
625	Synephrine	94-07-5	54.3115
626	Ligustrazine hydrochloride	76494-51-4	49.5988
627	Bengenin	477-90-7	54.2988
628	Lappaconitine	32854-75-4	47.7901
629	Swertiamarin	17388-39-5	37.8423
630	Roxithromycin	80214-83-1	-6.64883
631	Geniposide	24512-63-8	33.1677
632	Glycyrrhetinic acid	1449-05-4	48.9874
633	Limonin	1180-71-8	35.7661
634	Psoralen	66-97-7	45.7776
635	Nystatin	1400-61-9	31.8049
636	Amphotericin B	1397-89-3	51.0508
637	Ciclesonide	126544-47-6	65.3802
638	Dapoxetine HCl	129938-20-1	49.8917
639	Atovaquone	95233-18-4	64.3994
640	Fimasartan	247257-48-3	45.0261
641	Sodium fusidate	751-94-0	51.8405
642	Fleroxacin	79660-72-3	-61.1897
643	Elvitegravir	697761-98-1	32.3653
644	Fidaxomicin	873857-62-6	64.3358
645	Mupirocin	12650-69-0	49.6115
646	Fosaprepitant dimeglumine	265121-04-8	21.5896
647	Domperidone	57808-66-9	51.624
648	Megestrol acetate	595-33-5	51.0126
649	Palbociclib	571190-30-2	52.5029
650	Urapidil hydrochloride	64887-14-5	41.1413
651	Apremilast	608141-41-9	54.4899
652	Benicar	144689-63-4	54.1842
653	Neomycin Sulphate B	4146-30-9	56.0438
654	Salmeterol Xinafoate	94749-08-3	-23.2709
655	Cefaclor monohydrate	70356-03-5	6.50873
656	Mometasone furoate	83919-23-7	19.2842
657	Darunavir	206361-99-1	34.3268
658	Asenapine Maleate	85650-56-2	4.45803
659	Glipizide	29094-61-9	36.938
660	Ritonavir	155213-67-5	40.7209
661	Vorinostat	149647-78-9	40.8865
662	Glycyrrhizin	1405-86-3	40.6955
663	Genipin	6902-77-8	52.6684
664	Aloe-emodin	481-72-1	8.97975
665	Artesunate	88495-63-0	50.2229
666	Glimepiride	93479-97-1	29.3711
667	Ciclopirox ethanolamine	41621-49-2	30.4905
668	10-Hydroxycamptothecin	19685-09-7	13.047
669	Diacerein	13739-02-1	24.9542
670	Chrysophanic Acid	481-74-3	19.7639
671	Protionamide	14222-60-7	29.7171
672	Colchicine	64-86-8	49.6234
673	Brimonidine Tartrate	70359-46-5	42.2145
674	Imatinib	152459-95-5	47.0792
675	Miglitol	72432-03-2	26.033
676	Apigenin	520-36-5	-2.42215
677	Piperine	94-62-2	20.0489
678	Dihydroartemisinin	71939-50-9	24.2215
679	Amoxicillin trihydrate	61336-70-7	17.8913
680	Orlistat	96829-58-2	24.6285
681	Catharanthine	2468-21-5	42.2959
682	Bezafibrate	41859-67-0	31.8339
683	Etoposide	33419-42-0	50.5394
684	Melatonine	73-31-4	43.1915
685	Mosapride Citrate	112885-42-4	42.2349
686	Mifepristone	84371-65-3	45.5526
687	Ciprofibrate	52214-84-3	21.3515
688	Thioguanine	154-42-7	11.5815
689	Tauroursodeoxycholic Acid	14605-22-2	-2.50356
690	Estradiol benzoate	50-50-0	41.726
691	Succimer	304-55-2	39.3446
692	Puerarin	3681-99-0	41.0136
693	Estriol	50-27-1	46.0411
694	Isoprenaline hydrochloride	51-30-9	40.6473
695	Ifosfamide	3778-73-2	48.7279
696	(-)-Huperzine A	102518-79-6	41.9906
697	D-Cycloserine	68-41-7	45.7562
698	Sparfloxacin	110871-86-8	48.5854
699	3,5-Diiodo-L-thyronine	1041-01-6	32.0171
700	Enzalutamide	915087-33-1	36.2304
701	Prazosin hydrochloride	19237-84-4	37.7773
702	Valacyclovir hydrochloride	124832-27-5	26.9693
703	Resveratrol	501-36-0	31.1826
704	Entinostat	209783-80-2	30.633
705	Adrenosterone	382-45-6	41.3597
706	Citicoline sodium	33818-15-4	32.9534
707	Tanshinone I	568-73-0	41.5225
708	Dacarbazine	4342-03-4	45.5323
709	Paeonol	552-41-0	48.1987
710	Taurocholic acid sodium salt hydrate	345909-26-4	42.6623
711	Indometacin	53-86-1	23.6864
712	Pyrimethamine	58-14-0	5.85353
713	Hydroxyzine dihydrochloride	2192-20-3	35.8835
714	Alendronate sodium hydrate	121268-17-5	25.4833
715	Silibinin	22888-70-6	20.4193
716	Betulin	473-98-3	31.8268
717	Farlutin	71-58-9	37.3809
718	Inositol nicotinate	6556-11-2	9.66512
719	Artemether	71963-77-4	27.4435
720	Tretinoin	302-79-4	-11.5437
721	Diosmin	520-27-4	-9.42009
722	Sodium etidronate	7414-83-7	-13.9668
723	Nifedipine	21829-25-4	32.8886
724	Deoxycholic acid	83-44-3	8.16771
725	Glucosamine hydrochloride	66-84-2	29.8938
726	Chlorpromazine hydrochloride	69-09-0	12.8505
727	Theobromine	83-67-0	32.9975
728	Coumarin	91-64-5	35.4479
729	N-Acetyl-D-Glucosamine	7512-17-6	31.0918
730	Ferrous Bisglycinate	20150-34-9	19.1124
731	Bismuth subsalicylat	14882-18-9	23.5775
732	Didanosine	69655-05-6	-35.3117
733	Calcium folinate	1492-18-8	-6.12578
734	Tibolone	5630-53-5	6.64307
735	Irinotecan hydrochloride trihydrate	136572-09-3	-7.35094
736	Pimobendan	74150-27-9	23.6047
737	Retapamulin	224452-66-8	20.8821
738	Dofetilide	115256-11-6	15.4914
739	Pramipexole 2HCl Monohydrate	191217-81-9	31.3096
740	Levobupivacaine HCl	27262-48-2	32.1536
741	Lesinurad	878672-00-5	29.1587
742	Levobupivacaine	27262-47-1	35.829
743	Docetaxel	114977-28-5	44.4868
744	Bosutinib Monohydrate	918639-08-4	27.6341
745	Brigatinib	1197953-54-0	-10.6997
746	Afatinib Dimaleate	850140-73-7	38.9327
747	Triethylenethiophosphoramide	52-24-4	-25.0749
748	Afatinib	439081-18-2	39.2595
749	Carmustine	154-93-8	13.6128
750	Rucaparib Phosphate	459868-92-9	32.8886
751	Bendamustine hydrochloride	3543-75-7	31.0918
752	Vilazodone HCl	163521-08-2	44.024
753	Palbociclib hydrochloride	827022-32-2	33.8688
754	Naltrexone hydrochloride	16676-29-2	38.3882
755	Tenofovir alafenamide	379270-37-8	24.5848
756	Axitinib	319460-85-0	37.4452
757	Tandutinib	387867-13-2	31.2686
758	Brivudine	69304-47-8	43.6743
759	Nepafenac	78281-72-8	52.5882
760	Isosorbide dinitrate	87-33-2	48.7278
761	Bemegrid	64-65-3	47.482
762	Khellin	82-02-0	51.8687
763	Bambuterol hydrochloride	81732-46-9	47.2188
764	Demeclocycline hydrochloride	64-73-3	23.2672
765	Pemirolast potassium	100299-08-9	-18.319
766	Fexofenadine hydrochloride	153439-40-8	28.8823
767	Fluvastatin sodium salt	93957-55-2	41.8319
768	Cefditoren pivoxil	117467-28-4	35.901
769	Liranaftate	88678-31-3	58.2734
770	Danofloxacin mesylate	119478-55-6	40.3404
771	Rifabutin	72559-06-9	46.6749
772	Zucapsaicin	25775-90-0	53.0444
773	Vortioxetine HBr	960203-27-4	61.4845
774	Tofacitinib	477600-75-2	50.6229
775	AcotiaMide	185106-16-5	36.8661
776	Brexpiprazole	913611-97-9	54.0095
777	Ziprasidone	146939-27-7	17.2662
778	Vortioxetine	508233-74-7	41.9021
779	Oxaliplatin	61825-94-3	51.6231
780	Carboplatin	41575-94-4	47.7628
781	Rapamycin	53123-88-9	44.3762
782	Crizotinib	877399-52-5	64.0639
783	Vemurafenib	918504-65-1	46.6573
784	Dabrafenib	1195765-45-7	12.5461
785	Ribociclib	1211441-98-3	50.6931
786	Ibrutinib	936563-96-1	61.0809
787	Telaprevir	402957-28-2	5.22899
788	Rociletinib	1374640-70-6	63.6427
789	Bexarotene	153559-49-0	10.7738
790	Cabazitaxel	183133-96-2	53.9217
791	Fingolimod hydrochloride	162359-56-0	60.0983
792	Abiraterone Acetate	154229-18-2	58.133
793	Mirabegron	223673-61-8	40.0772
794	Tirofiban hydrochloride monohydrate	150915-40-5	50.5001
795	Drospirenone	67392-87-4	50.7633
796	Trelagliptin	865759-25-7	54.2727
797	XL184	1140909-48-3	57.0802
798	LDK378	1032900-25-6	57.7294
799	Decitabine	2353-33-5	53.3953
800	Brinzolamide	138890-62-7	48.8331
801	Neratinib Maleate	915942-22-2	43.8674
802	Argatroban	141396-28-3	21.495
803	Dorzolamide hydrochloride	130693-82-2	24.4429
804	Netupitant	290297-26-6	43.3409
805	Tamibarotene	94497-51-5	-19.0735

## Sheet: Supplementary Figure 2
Figure S2A
Concentration of CsA (Lg [M])	A549			H2030			H2122			H460			H441			H23			H838			H1299			H1703			H1395			H1975			H1650			H358			EBC1			H1944			H292			H522
-7	82.8857	80.9425	88.7476	88.3631	86.8233	90.4441	86.2376	80.528	90.6821	91.6199	96.1371	82.3988	86.2138	86.5135	88.7113	87.646	92.5664	87.3156	87.11	86.6667	87.5556	88	93.5092	87.7656	85.989	81.044	92.5824	93.7386	88.0457	90.8497	90.732	89.1281	95.1173	85	88	90	95	86.6667	87.5556	96.1418	104.285	95.4228	91.6262	95	93.31	87.9539	85.2507	85.3602	104.093
-6.52288	76.3589	76.0362	64.8806	88.8979	76.8233	72.966	75.8119	78.8229	80.3718	78.3489	79.1277	77.5701	82.7273	75.025	79.1289	77.8761	80.5015	82.5959	80.56	78	83.1111	88	83.5165	79.4176	84.8901	78.4066	86.8132	86.3399	87.1242	83.2026	92	86.1141	91.1625	84	88	92	90.56	88	93.1111	93.1026	100.071	97.2106	90.1776	93	91.59	88.8184	85.7925	91.5274	100.313
-6	50.6488	53.3247	51.0678	59.0762	58.9141	63.3225	58.5809	61	51.0781	64.9844	61.838	67.7882	57.6424	72.6274	70.2298	65.4572	70.177	66.6372	66.6667	65.7778	68	87	75.6044	81.978	78.2967	62.6374	76.2637	73.5294	83.3595	70.7843	86	80.7492	79.9785	88.7619	90	85.8095	89.6667	87.7778	92	98.8348	104.639	100.596	94.1308	92.1869	89	82.0173	79.8559	85.0432	96.9962
-5.52288	34.2866	33.3828	38.7992	44	39	42	40.6931	33.4984	38.4731	49.0592	54.6885	55.7632	43.956	51.9481	61.8382	53.1475	54.8378	52.7375	53.5556	55.6667	48	68.5348	65.1941	62.9524	64.011	67.8571	77.4725	56.8627	60.2288	64.7059	59.2034	65.8493	70.3423	87.6191	72	83	83.5556	84.6667	88	88.424	82.1403	89.6792	92.7477	88	94.6729	88.3862	86.3862	79.438	105.895
-5	23.2498	20.4132	18.6688	26	25	28	29.2079	20.154	33.4984	31.2461	27.9751	33.6636	28.4715	28.971	33.2667	37.8761	40.5015	42.5959	30.2222	28.7778	36.4444	48.9304	47.1502	49.2491	44.5055	42.3077	42.3077	45	47.0588	51.3072	49.5156	49.8385	49.8385	57.2857	54	56	65.2222	68.7778	66.4444	80.8546	72.4864	71.3072	72.3551	76.0561	77.9813	78.0115	71.0951	79.7983	99.8623
-4.52288	10.9103	10.7166	10.9103	16.1264	14.5057	17.9092	16.4356	10.2706	6.38064	16.5109	17.6013	16.6667	7.09291	9.09091	7.39261	20.1475	24.8378	20.7375	21.5556	18.6667	26	7.54579	7.32601	7.25275	28.022	24.1758	31.5934	34.6405	37.0654	30.6601	33.8859	33.24	33.9935	45.2381	38	41.4286	43.5556	38.6667	46	34.4416	30.3374	36.4576	49.6449	51	48.7477	65.3833	58.0865	63.6542	71.9524
-4.22185	12.7824	13.4926	11.9432	10.0162	17.0989	7.50405	8.9659	8.74587	8.91089	21.8069	10.405	19.3146	7.19281	7.39261	7.59241	15.4572	10.177	16.6372	12.2222	11.7778	16.4444	7.76557	7.39927	7.32601	15.989	28.2967	26.6484	22.3529	23.6993	27.3137	15.8235	17.8687	13.24	15.0476	12.6667	14.0952	12.2222	11.7778	16.4444	24.8258	20.4895	25.7006	9.64486	11.7757	10.9907	12.6801	13.5447	13.1124	7.58949
Figure S2B
KRAS/KEAP1 mutant	KRAS/KEAP1 WT
1.24	6.22
1.58	8.18
1.57	8.92
2.73	9.47
3.58	12.67
20	20
	20
	20
Figure S2C															Figure S2D
	A549		H2030				H1650			H1975						H1650		H1975				H1650		H1975
siNRF2	-	+	-	+		NRF2	-	+	-	-	+	-			Ki696	-	+	-	+		ML334	-	+	-	+
	1.3	6.8	1.6	7.4		NRF2T80K	-	-	+	-	-	+				12.85	7.25	8.95	5.78			12.85	7.12	8.95	4.63
	1.5	5.9	1.1	8.6			11.6	4.65	1.67	9.45	4.8	1.14				13.67	6.67	9.54	4.92			13.67	6.38	9.54	5.12
	0.8	7.4	1.7	6.3			13.4	5.9	2.11	8.91	3.6	1.57				11.48	7.51	9.91	4.11			11.48	6.94	9.91	4.07
							10.9	4.7	1.85	8.12	4.2	1.89
[truncated: 2 more columns]

## Sheet: Supplementary Figure 3
Figure S3A										Figure S3B								Figure S3C												Figure S3D
						H2030				A549				H2030											H2030
						sgTom	sgPPIA#1	sgPPIA#2		sgTom	sgPPIA#1	sgPPIA#2		sgTom	sgPPIA#1	sgPPIA#2									sgTom	sgPPIA
						0.9652	0.326548	0.36549		1.05512	1.05173	0.977278		0.91465	1.07607	0.97126								CsA (μM)	0	0	3	10
						1.1236	0.268954	0.4265		0.96588	1.05259	1.0573		1.067	1.05014	1.11301									0.988769	0.275014	0.243067	0.317982
						0.9112	0.212365	0.298441		1.024	1.0244	1.0052		1.10424	1.04841	1.09594									0.998232	0.260577	0.259214	0.254284
																									1.013	0.264953	0.252673	0.266401
Figure S3E								Figure S3F								Figure S3G								Figure S3H
	H2030								H460
min	sgTom			sgPPIA				min	sgTom			sgPPIA				min	sgTom			sgPPIA
0	0.945949	0.990825	1.06618	1.07327	1.0055	0.944051		0	1.03911	0.987088	0.973806	1.00079	0.997047	1.00216		0	1.03084	1.00209	0.967065	1.01027	1.01536	0.974376
20	0.980417	1.02725	0.933585	0.771793	0.62095	0.696372		20	0.817959	0.82778	0.801235	0.675873	0.691386	0.726575		20	0.828199	0.80346	0.828199	0.723663	0.725448	0.725448									H2030
40	0.760726	0.734651	0.859469	0.365529	0.264275	0.35945		40	0.783306	0.754775	0.73964	0.519979	0.520482	0.544704		40	0.733483	0.733167	0.761072	0.452825	0.452825	0.468063									sgTom	sgPPIA
60	0.57745	0.46696	0.484215	0.276516	0.160651	0.267769		60	0.752887	0.669096	0.667453	0.419392	0.389913	0.403575		60	0.699165	0.682131	0.682131	0.089745	0.089907	0.085254								PPIase null	-	-	-	+
80	0.373248	0.393306	0.50065	0.123916	0.18845	0.097324		80	0.5952	0.640449	0.581306	0.260921	0.249412	0.292753		80	0.690749	0.6638	0.6638	0.090049	0.089032	0.089032								PPIA	-	-	+	-
																															1.025	0.12	0.8362	0.22468
																															0.945	0.2354	0.7564	0.1546
																															1.03	0.1664	0.8546	0.23446

[truncated: 9 more sheets: Supplementary Figure 4, Supplementary Figure 5, Supplementary Figure 6, Supplementary Figure 7, Supplementary Figure 8, Supplementary Figure 9, Supplementary Figure 10, Supplementary Figure 11, Supplementary Figure 12]
